# Supplementary material for: N,P,P-Triisopropyl­phosphinic amide
Source: Acta Crystallogr Sect E Struct Rep Online. 2011 May 20;67(Pt 6):o1474. doi: 10.1107/S1600536811018551 (PMC3120621; doi:10.1107/S1600536811018551)
Supplement: Supplementary file 2 [file e-67-o1474-Isup2.hkl]

# 
# h,k,l, Fc-squared, Fo-squared, sigma(Fo-squared) and status flag 
# 
data_I
_shelx_title '   ks1127m in P2(1)/c' 
_shelx_refln_list_code          4 
_shelx_F_calc_maximum      121.36 
_exptl_crystal_F_000       424.00 
_reflns_d_resolution_high  0.7697 
 
loop_ 
 _symmetry_equiv_pos_as_xyz 
 'x, y, z' 
 '-x, y+1/2, -z+1/2' 
 '-x, -y, -z' 
 'x, -y-1/2, z-1/2' 
 
_cell_length_a    15.0299 
_cell_length_b     8.4813 
_cell_length_c    10.0709 
_cell_angle_alpha  90.000 
_cell_angle_beta  107.362 
_cell_angle_gamma  90.000 
 
_shelx_F_squared_multiplier     1.000 
 
loop_ 
 _refln_index_h 
 _refln_index_k 
 _refln_index_l 
 _refln_F_squared_calc 
 _refln_F_squared_meas 
 _refln_F_squared_sigma 
 _refln_observed_status 
   2   0   0     7889.86     9423.01     42.39 o 
   3   0   0     2167.84     2159.50     15.61 o 
   4   0   0     1719.32     2003.89     13.16 o 
   5   0   0     1748.98     1737.54     11.50 o 
   6   0   0      606.34      627.65      7.76 o 
   7   0   0      197.79      166.91      6.60 o 
   8   0   0       45.54       41.53      6.20 o 
   9   0   0     1190.22     1150.91      8.73 o 
  10   0   0     1045.82     1028.18      8.53 o 
  11   0   0     1058.13      958.60      8.54 o 
  12   0   0      945.59      948.08      8.55 o 
  13   0   0      164.69      150.86      7.16 o 
  14   0   0        5.77       10.97      7.14 o 
  15   0   0        8.84       14.06      7.18 o 
  16   0   0      202.36      213.10      8.12 o 
  17   0   0       14.97       13.82      8.25 o 
  18   0   0       18.70       20.61      8.19 o 
   1   1   0    13787.70    16115.90    126.03 o 
   2   1   0       17.33       21.42      5.46 o 
   3   1   0      102.46      112.13      5.52 o 
   4   1   0      605.43      617.50      6.04 o 
   5   1   0     2636.89     2803.58     10.10 o 
   6   1   0      332.60      289.66      4.83 o 
   7   1   0      339.79      385.76      5.00 o 
   8   1   0      711.33      629.63      5.44 o 
   9   1   0       68.64       72.97      4.34 o 
  10   1   0     1355.26     1312.66      6.43 o 
  11   1   0      770.10      746.81      5.69 o 
  12   1   0      481.84      454.02      5.38 o 
  13   1   0        4.66        9.04      4.70 o 
  14   1   0       85.99       81.53      4.93 o 
  15   1   0       47.46       47.78      5.28 o 
  16   1   0       14.44       12.79      5.45 o 
  17   1   0       77.36       85.13      6.06 o 
  18   1   0        7.19        6.51      6.09 o 
   0   2   0     6937.02     7424.58     75.58 o 
   1   2   0       42.11       38.63      4.83 o 
   2   2   0      102.09      142.72      4.91 o 
   3   2   0      164.77      179.15      4.88 o 
   4   2   0     3120.14     3407.75     14.56 o 
   5   2   0        0.23        4.78      3.96 o 
   6   2   0      310.86      330.32      4.93 o 
   7   2   0      107.00       73.87      4.25 o 
   8   2   0       70.07       76.82      4.21 o 
   9   2   0      469.77      436.59      5.11 o 
  10   2   0       31.19       25.91      4.49 o 
  11   2   0      312.51      312.11      5.07 o 
  12   2   0      135.24      144.79      4.94 o 
  13   2   0      196.10      196.02      5.08 o 
  14   2   0        7.09        7.79      4.91 o 
  15   2   0       59.54       52.87      5.40 o 
  16   2   0       84.42       88.53      6.15 o 
  17   2   0       14.00       15.45      6.52 o 
  18   2   0        6.90       13.12      6.78 o 
   1   3   0     8180.90     9022.20     67.45 o 
   2   3   0        8.49       12.69      4.09 o 
   3   3   0     1312.11     1419.12     10.96 o 
   4   3   0       20.88       15.57      4.24 o 
   5   3   0      546.90      526.58      5.26 o 
   6   3   0       47.43       41.86      4.07 o 
   7   3   0       73.54       82.83      4.28 o 
   8   3   0      102.44      104.30      4.40 o 
   9   3   0       26.42       28.56      4.54 o 
  10   3   0      104.02       84.84      4.84 o 
  11   3   0      399.42      355.41      5.45 o 
  12   3   0       84.00       82.58      5.00 o 
  13   3   0        6.15        6.53      5.25 o 
  14   3   0       40.27       44.46      5.61 o 
  15   3   0        5.63        6.49      5.28 o 
  16   3   0        5.56        9.95      5.77 o 
  17   3   0       10.89       11.44      5.86 o 
   0   4   0     4036.10     4591.89     61.88 o 
   1   4   0        0.57        1.83      4.17 o 
   2   4   0        0.50        2.84      4.19 o 
   3   4   0       25.25       37.62      4.09 o 
   4   4   0        7.31       11.21      4.17 o 
   5   4   0        3.16        7.22      4.06 o 
   6   4   0       52.30       45.36      4.27 o 
   7   4   0        0.53        0.48      4.22 o 
   8   4   0       45.54       37.02      4.14 o 
   9   4   0       40.55       37.25      4.28 o 
  10   4   0       44.91       45.22      4.50 o 
  11   4   0       74.99       75.14      4.79 o 
  12   4   0       44.01       40.82      4.82 o 
  13   4   0        7.16        9.03      5.12 o 
  14   4   0       43.95       44.65      5.51 o 
  15   4   0        0.92       -0.33      5.74 o 
  16   4   0        0.71        3.60      5.95 o 
  17   4   0        3.65        4.41      6.26 o 
   1   5   0      138.69      129.10      4.30 o 
   2   5   0      119.64      104.00      4.16 o 
   3   5   0      553.82      591.18      5.13 o 
   4   5   0      206.23      181.49      4.50 o 
   5   5   0        0.55        4.59      4.17 o 
   6   5   0      521.16      483.78      5.49 o 
   7   5   0       80.33       79.63      4.51 o 
   8   5   0      169.20      149.86      4.67 o 
   9   5   0        8.02        9.19      4.15 o 
  10   5   0        0.07        1.21      4.53 o 
  11   5   0       26.71       30.29      4.86 o 
  12   5   0        0.43        0.10      4.68 o 
  13   5   0       48.68       52.41      5.11 o 
  14   5   0        4.18        5.69      5.45 o 
  15   5   0       35.10       32.17      5.72 o 
  16   5   0        9.73       17.52      6.28 o 
   0   6   0      154.66      155.76      7.53 o 
   1   6   0       15.43       16.16      4.19 o 
   2   6   0       43.05       38.43      4.24 o 
   3   6   0       68.55       70.58      4.19 o 
   4   6   0       69.40       58.06      4.74 o 
   5   6   0      322.54      297.13      4.96 o 
   6   6   0       11.37       15.08      4.37 o 
   7   6   0      325.93      302.99      4.95 o 
   8   6   0        7.62        9.70      4.97 o 
   9   6   0       69.11       64.85      5.01 o 
  10   6   0        5.20        8.88      4.89 o 
  11   6   0       21.86       16.89      5.15 o 
  12   6   0        6.95       13.75      5.11 o 
  13   6   0       11.11        8.79      5.73 o 
  14   6   0       66.16       80.55      6.06 o 
  15   6   0        1.06        5.04      6.16 o 
   1   7   0      148.11      134.77      4.51 o 
   2   7   0       17.34       21.59      4.30 o 
   3   7   0       68.09       62.19      4.97 o 
   4   7   0       85.48       79.97      4.57 o 
   5   7   0       14.28       21.50      4.51 o 
   6   7   0      122.94      112.05      4.62 o 
   7   7   0       19.11       20.27      4.81 o 
   8   7   0       32.37       33.40      4.75 o 
   9   7   0        0.18        1.28      4.83 o 
  10   7   0       41.70       45.06      4.98 o 
  11   7   0        9.70        8.01      5.71 o 
  12   7   0       20.59       18.45      5.83 o 
  13   7   0       24.86       28.99      6.30 o 
  14   7   0        2.42        6.52      6.69 o 
   0   8   0       88.52      100.70      6.58 o 
   1   8   0       16.55       19.07      4.96 o 
   2   8   0       50.81       62.27      4.73 o 
   3   8   0       87.47       84.66      4.99 o 
   4   8   0       13.56       18.51      4.65 o 
   5   8   0      184.60      174.69      5.17 o 
   6   8   0       13.82       16.52      5.06 o 
   7   8   0      101.51       98.02      5.46 o 
   8   8   0        2.77        6.39      5.27 o 
   9   8   0       69.02       68.92      5.62 o 
  10   8   0        2.93        3.69      5.59 o 
  11   8   0       36.38       35.35      5.66 o 
  12   8   0        5.68        7.21      6.02 o 
   1   9   0       17.17       18.01      5.01 o 
   2   9   0       10.04       13.08      5.83 o 
   3   9   0       43.08       45.64      5.35 o 
   4   9   0       41.54       45.59      5.22 o 
   5   9   0       30.24       33.18      5.54 o 
   6   9   0       94.28       97.46      5.45 o 
   7   9   0        2.27        3.46      5.22 o 
   8   9   0       55.47       62.64      5.52 o 
   9   9   0        0.12       -1.52      5.90 o 
  10   9   0       24.57       29.74      6.11 o 
   0  10   0        8.14        8.09      8.15 o 
   1  10   0        0.51        2.01      5.89 o 
   2  10   0       17.20       19.01      5.96 o 
   3  10   0        1.71        5.41      5.98 o 
   4  10   0       16.72       21.06      6.31 o 
   5  10   0       20.75       20.34      6.01 o 
   6  10   0        0.17        0.08      6.04 o 
   7  10   0       17.40       16.62      5.83 o 
   1  11   0        0.94        8.53      6.57 o 
 -18   1   1        3.59        2.83      6.39 o 
 -17   1   1       13.52       16.94      6.24 o 
 -16   1   1       10.74       12.36      5.29 o 
 -15   1   1       34.03       35.45      4.83 o 
 -14   1   1       81.36       79.20      4.92 o 
 -13   1   1       35.49       36.69      4.51 o 
 -12   1   1       21.20       19.89      4.49 o 
 -11   1   1        2.11        3.53      4.40 o 
 -10   1   1       84.07       86.04      4.35 o 
  -9   1   1       49.32       56.61      4.32 o 
  -8   1   1      450.56      450.85      5.02 o 
  -7   1   1      420.92      476.13      5.30 o 
  -6   1   1      362.11      377.12      5.19 o 
  -5   1   1     1104.42     1197.26      7.84 o 
  -4   1   1       66.37       90.20      4.95 o 
  -3   1   1     4296.93     4785.04     31.40 o 
  -2   1   1        4.02        4.99      5.42 o 
  -1   1   1     1364.27     1459.05     11.85 o 
   0   1   1      583.62      616.22      9.07 o 
   1   1   1     1697.63     1950.30     12.63 o 
   2   1   1     1532.04     1575.45      9.66 o 
   3   1   1     6459.99     7109.99     16.06 o 
   4   1   1      930.86      958.51      6.65 o 
   5   1   1        3.20        7.63      4.13 o 
   6   1   1      573.78      589.55      5.36 o 
   7   1   1      655.65      690.40      5.59 o 
   8   1   1      158.97      162.74      4.36 o 
   9   1   1      113.69      114.17      4.44 o 
  10   1   1        0.06        0.99      4.42 o 
  11   1   1       93.63       99.01      4.77 o 
  12   1   1        3.48        4.37      4.77 o 
  13   1   1      100.28       98.82      4.93 o 
  14   1   1        0.29        1.01      5.00 o 
  15   1   1       53.05       49.98      5.40 o 
  16   1   1       14.40       19.37      5.60 o 
  17   1   1        0.47        0.79      5.98 o 
  18   1   1       12.60       15.08      6.52 o 
 -18   2   1       11.63       15.34      6.31 o 
 -17   2   1        0.52        0.57      5.90 o 
 -16   2   1       53.41       57.27      5.50 o 
 -15   2   1       80.69       80.46      5.59 o 
 -14   2   1       15.62       21.63      5.47 o 
 -13   2   1      103.26      100.03      5.02 o 
 -12   2   1        0.09       -2.69      4.98 o 
 -11   2   1      132.87      124.82      4.75 o 
 -10   2   1      292.43      319.42      4.89 o 
  -9   2   1      258.30      257.16      4.82 o 
  -8   2   1       92.39       77.70      4.27 o 
  -7   2   1      430.05      435.18      4.97 o 
  -6   2   1     1244.52     1280.80      7.27 o 
  -5   2   1        0.05        2.60      4.11 o 
  -4   2   1     2988.42     3147.58     14.64 o 
  -3   2   1      152.15      164.77      5.00 o 
  -2   2   1      138.71      123.92      5.11 o 
  -1   2   1       14.53       18.63      5.25 o 
   0   2   1      886.37     1037.14      8.31 o 
   1   2   1      254.89      253.52      5.70 o 
   2   2   1      113.43      125.94      5.11 o 
   3   2   1      119.74      128.17      4.71 o 
   4   2   1      283.16      290.80      4.93 o 
   5   2   1      672.21      681.34      5.72 o 
   6   2   1      556.42      598.58      5.21 o 
   7   2   1      567.79      552.66      5.34 o 
   8   2   1       39.05       36.50      4.26 o 
   9   2   1      324.75      317.24      4.87 o 
  10   2   1       33.38       30.79      4.54 o 
  11   2   1       58.96       51.93      4.37 o 
  12   2   1       43.32       45.65      4.73 o 
  13   2   1       45.02       47.33      4.99 o 
  14   2   1      103.47      103.32      5.12 o 
  15   2   1        0.06        1.53      5.33 o 
  16   2   1       25.69       29.38      5.57 o 
  17   2   1       18.70       24.24      5.91 o 
 -18   3   1        4.61        7.68      6.06 o 
 -17   3   1       33.87       40.65      6.04 o 
 -16   3   1       52.27       53.71      5.61 o 
 -15   3   1       32.11       36.64      5.31 o 
 -14   3   1      120.52      121.88      5.36 o 
 -13   3   1       13.93       11.64      4.81 o 
 -12   3   1      220.51      217.75      4.89 o 
 -11   3   1        4.05        5.87      4.61 o 
 -10   3   1      273.25      258.01      4.73 o 
  -9   3   1      108.73      109.60      4.44 o 
  -8   3   1       34.45       37.51      4.38 o 
  -7   3   1       81.11       64.16      4.30 o 
  -6   3   1       13.40        5.45      4.19 o 
  -5   3   1     1002.88      943.38      5.91 o 
  -4   3   1       55.82       73.53      4.42 o 
  -3   3   1      217.60      190.71      4.85 o 
  -2   3   1      148.83      170.88      5.04 o 
  -1   3   1     2855.41     3038.31     15.36 o 
   0   3   1      761.15      731.15      8.63 o 
   1   3   1      704.58      743.76      7.64 o 
   2   3   1      322.08      340.47      4.88 o 
   3   3   1      258.42      261.88      5.21 o 
   4   3   1      557.68      543.15      5.68 o 
   5   3   1       10.25        9.58      4.51 o 
   6   3   1      433.95      411.18      4.84 o 
   7   3   1       38.26       47.57      4.14 o 
   8   3   1      303.32      286.09      4.82 o 
   9   3   1       61.63       57.03      4.56 o 
  10   3   1      208.69      180.63      4.83 o 
  11   3   1      213.11      197.79      5.03 o 
  12   3   1       35.87       32.05      4.89 o 
  13   3   1      106.77      113.88      4.98 o 
  14   3   1        5.09        2.46      5.19 o 
  15   3   1      129.46      136.60      6.00 o 
  16   3   1        6.99       14.09      6.39 o 
  17   3   1       11.22        9.82      6.78 o 
 -17   4   1        7.60       10.48      6.11 o 
 -16   4   1       70.43       75.07      6.03 o 
 -15   4   1       73.46       73.79      5.55 o 
 -14   4   1       31.04       30.92      5.07 o 
 -13   4   1      101.07      103.95      5.06 o 
 -12   4   1       35.34       37.56      4.81 o 
 -11   4   1      443.47      434.53      5.24 o 
 -10   4   1       17.22       20.49      4.38 o 
  -9   4   1      353.14      327.85      4.74 o 
  -8   4   1        1.63        3.80      4.37 o 
  -7   4   1      175.45      167.53      4.34 o 
  -6   4   1      474.89      459.28      4.94 o 
  -5   4   1      117.00      108.51      4.59 o 
  -4   4   1      753.80      723.22      5.35 o 
  -3   4   1       52.62       51.45      4.07 o 
  -2   4   1     1976.82     1975.62     10.34 o 
  -1   4   1      266.78      281.04      4.76 o 
   0   4   1     3881.27     4055.94     38.90 o 
   1   4   1     1157.34     1191.23     13.61 o 
   2   4   1      700.19      709.26      5.56 o 
   3   4   1     1158.61     1169.83      6.47 o 
   4   4   1      157.20      154.09      4.52 o 
   5   4   1     1130.66     1072.78      6.45 o 
   6   4   1      160.56      166.26      4.30 o 
   7   4   1      440.55      421.41      4.80 o 
   8   4   1      151.44      147.29      4.51 o 
   9   4   1      404.12      376.29      5.18 o 
  10   4   1      444.52      425.87      5.19 o 
  11   4   1       56.03       51.03      4.63 o 
  12   4   1      198.76      193.22      5.31 o 
  13   4   1        0.11       -2.94      4.79 o 
  14   4   1      168.68      165.44      5.76 o 
  15   4   1        7.56       12.75      5.53 o 
  16   4   1       37.13       40.47      6.10 o 
 -16   5   1       20.94       16.58      5.88 o 
 -15   5   1       55.62       60.50      5.66 o 
 -14   5   1       57.74       56.09      5.45 o 
 -13   5   1       25.72       26.84      5.17 o 
 -12   5   1       74.71       84.49      4.81 o 
 -11   5   1       17.94       18.22      4.79 o 
 -10   5   1      306.93      303.37      5.04 o 
  -9   5   1       67.86       67.91      4.73 o 
  -8   5   1      302.70      284.94      4.95 o 
  -7   5   1      111.13      108.12      4.46 o 
  -6   5   1      101.09       93.60      4.35 o 
  -5   5   1     1607.86     1529.46      8.31 o 
  -4   5   1        5.37        6.39      3.98 o 
  -3   5   1      904.57      923.12      5.64 o 
  -2   5   1        6.63        4.96      4.04 o 
  -1   5   1      254.12      225.00      4.57 o 
   0   5   1      306.64      298.81      4.81 o 
   1   5   1       10.66        9.51      4.31 o 
   2   5   1      387.29      411.13      4.67 o 
   3   5   1      177.01      196.11      4.61 o 
   4   5   1      520.39      490.27      5.01 o 
   5   5   1       34.23       35.40      4.22 o 
   6   5   1      476.44      450.94      5.22 o 
   7   5   1      299.91      268.91      5.30 o 
   8   5   1      369.12      347.71      5.01 o 
   9   5   1       85.53       85.23      4.39 o 
  10   5   1      139.21      140.27      4.92 o 
  11   5   1       87.18       92.35      4.66 o 
  12   5   1        5.25        9.90      5.11 o 
  13   5   1       67.72       74.63      5.13 o 
  14   5   1        2.49        5.49      5.79 o 
  15   5   1       78.16       80.16      6.08 o 
  16   5   1       13.11       19.13      6.60 o 
 -16   6   1       11.85       14.31      6.16 o 
 -15   6   1       68.47       76.64      6.17 o 
 -14   6   1        7.79        6.94      5.42 o 
 -13   6   1       28.86       35.28      5.35 o 
 -12   6   1        0.13        1.52      5.39 o 
 -11   6   1        7.16        7.38      5.18 o 
 -10   6   1       42.59       47.01      4.79 o 
  -9   6   1       27.24       33.25      4.93 o 
  -8   6   1       57.53       52.05      5.21 o 
  -7   6   1       38.08       40.28      4.78 o 
  -6   6   1       56.07       54.08      4.54 o 
  -5   6   1       76.64       77.47      4.90 o 
  -4   6   1      642.23      656.56      5.53 o 
  -3   6   1      137.60      146.33      4.54 o 
  -2   6   1      129.08      122.07      4.27 o 
  -1   6   1       52.90       49.46      4.26 o 
   0   6   1        1.05        5.86      4.80 o 
   1   6   1       82.80       84.36      4.46 o 
   2   6   1      178.20      161.02      4.76 o 
   3   6   1       15.07       18.56      4.40 o 
   4   6   1      340.97      312.70      4.83 o 
   5   6   1       85.05       82.50      4.49 o 
   6   6   1      163.58      160.25      4.66 o 
   7   6   1       85.91       86.57      4.47 o 
   8   6   1       42.84       42.84      4.72 o 
   9   6   1       39.57       51.02      5.14 o 
  10   6   1        5.31        5.94      5.27 o 
  11   6   1        0.25       -0.01      5.53 o 
  12   6   1       15.48       14.30      5.63 o 
  13   6   1       15.34       22.79      5.65 o 
  14   6   1       62.14       73.28      6.01 o 
  15   6   1        2.06        4.35      6.56 o 
 -14   7   1       20.56       30.97      6.33 o 
 -13   7   1        0.27        6.02      6.03 o 
 -12   7   1        1.27        2.16      6.01 o 
 -11   7   1       14.60        7.95      5.99 o 
 -10   7   1        0.70       -0.97      5.22 o 
  -9   7   1        0.04        0.64      5.14 o 
  -8   7   1        3.69        8.90      4.80 o 
  -7   7   1       67.90       73.26      4.95 o 
  -6   7   1        5.70       11.16      4.57 o 
  -5   7   1       66.76       60.49      5.05 o 
  -4   7   1       15.12       13.57      4.56 o 
  -3   7   1       72.84       79.65      4.34 o 
  -2   7   1        0.00        0.32      4.37 o 
  -1   7   1       18.37       31.85      4.55 o 
   0   7   1       11.26       16.02      4.54 o 
   1   7   1        7.34       13.53      5.00 o 
   2   7   1        8.48       16.94      4.29 o 
   3   7   1      169.24      167.48      4.58 o 
   4   7   1       23.17       26.50      4.64 o 
   5   7   1        7.97        8.89      4.44 o 
   6   7   1       50.96       54.07      4.86 o 
   7   7   1      117.61      116.30      4.91 o 
   8   7   1       19.79       21.25      4.73 o 
   9   7   1        1.67        3.69      5.04 o 
  10   7   1        0.97        4.10      5.33 o 
  11   7   1        4.76        8.26      5.53 o 
  12   7   1        2.29        1.88      5.91 o 
  13   7   1        9.04       13.12      6.52 o 
 -13   8   1        0.00        3.32      6.33 o 
 -12   8   1        1.54       -1.77      5.81 o 
 -11   8   1        0.67        6.63      5.58 o 
 -10   8   1        5.98        7.13      5.43 o 
  -9   8   1        0.08        4.28      5.41 o 
  -8   8   1        1.53        3.94      5.07 o 
  -7   8   1        0.03        4.92      5.04 o 
  -6   8   1       11.84       10.43      4.76 o 
  -5   8   1        1.63        3.62      5.31 o 
  -4   8   1       22.85       21.60      4.90 o 
  -3   8   1        3.24        1.21      4.53 o 
  -2   8   1        1.40        2.52      4.79 o 
  -1   8   1        3.69        0.58      5.13 o 
   0   8   1        2.38        0.76      4.76 o 
   1   8   1        2.89        4.26      4.92 o 
   2   8   1       11.12       18.06      4.68 o 
   3   8   1        0.11        0.91      4.88 o 
   4   8   1        2.60        6.00      4.66 o 
   5   8   1        1.80        2.30      4.68 o 
   6   8   1       53.23       52.25      4.89 o 
   7   8   1        0.38        2.26      5.05 o 
   8   8   1        1.38        2.48      5.06 o 
   9   8   1        1.24        6.03      5.51 o 
  10   8   1        0.25        1.70      5.49 o 
  11   8   1        0.14        0.20      6.01 o 
  12   8   1        0.01        1.46      6.39 o 
 -11   9   1        0.14       -0.09      6.18 o 
 -10   9   1        5.48        2.07      5.82 o 
  -9   9   1       12.47       17.55      5.76 o 
  -8   9   1       20.52       20.61      5.45 o 
  -7   9   1       30.31       33.39      5.73 o 
  -6   9   1       28.17       30.00      5.65 o 
  -5   9   1        2.43        4.28      4.90 o 
  -4   9   1       17.89       18.03      5.56 o 
  -3   9   1       11.19       19.19      5.07 o 
  -2   9   1        3.37        3.62      5.35 o 
  -1   9   1        2.03        5.72      5.01 o 
   0   9   1        0.04        4.40      5.33 o 
   1   9   1        3.80        9.56      5.19 o 
   2   9   1       10.20       13.56      5.26 o 
   3   9   1        0.22        2.39      5.46 o 
   4   9   1       21.54       23.29      5.12 o 
   5   9   1        1.14        7.73      5.29 o 
   6   9   1       24.18       26.91      5.45 o 
   7   9   1        2.41        5.06      5.41 o 
   8   9   1       11.94       14.45      5.80 o 
   9   9   1        1.06       -0.04      5.79 o 
  10   9   1        2.80        2.77      6.28 o 
  -8  10   1       30.10       33.46      5.95 o 
  -7  10   1       20.25       21.19      6.05 o 
  -6  10   1       26.24       31.03      5.93 o 
  -5  10   1       15.50       19.53      5.47 o 
  -4  10   1       15.54       11.87      5.96 o 
  -3  10   1        0.23        6.07      6.74 o 
  -2  10   1       42.87       52.17      5.60 o 
  -1  10   1        8.38        7.25      6.14 o 
   0  10   1       47.42       56.42      5.66 o 
   1  10   1       22.60       26.03      5.43 o 
   2  10   1        6.16        3.53      5.78 o 
   3  10   1       34.48       42.21      5.74 o 
   4  10   1        0.25        0.60      6.33 o 
   5  10   1       25.97       31.18      6.50 o 
   6  10   1        7.00       10.57      5.83 o 
   7  10   1       12.30       17.15      6.22 o 
 -19   0   2       39.13       37.70      8.90 o 
 -18   0   2       92.28       91.40     10.28 o 
 -17   0   2       85.15      102.40      9.18 o 
 -16   0   2        0.14        4.61      8.85 o 
 -15   0   2       99.37       96.30      7.24 o 
 -14   0   2        0.17        1.67      6.15 o 
 -13   0   2      271.14      239.01      7.01 o 
 -12   0   2      167.77      146.03      6.86 o 
 -11   0   2      876.62      820.90      8.46 o 
 -10   0   2        0.66        4.03      6.36 o 
  -9   0   2       34.64       51.14      5.94 o 
  -8   0   2      333.22      378.40      7.01 o 
  -7   0   2      488.52      531.09      7.73 o 
  -6   0   2     1751.16     1759.99     14.07 o 
  -5   0   2       92.16      122.19      7.26 o 
  -4   0   2     4411.49     5115.82     21.33 o 
  -3   0   2     1048.05     1143.99     13.37 o 
  -2   0   2    14729.07    16233.88     70.20 o 
  -1   0   2     4991.99     4997.28     92.31 o 
   0   0   2     9719.34    10463.00     70.26 o 
   1   0   2     4453.21     4511.30     78.39 o 
   2   0   2      246.13      283.59      8.79 o 
   3   0   2     2561.06     2483.99     13.88 o 
   4   0   2     3013.78     3472.74     15.07 o 
   5   0   2     1021.60      947.52      8.92 o 
   6   0   2      414.29      434.99      7.17 o 
   7   0   2      145.00      140.83      6.32 o 
   8   0   2      856.98      881.86      8.22 o 
   9   0   2      101.74       85.00      6.49 o 
  10   0   2     3346.39     3303.66     23.01 o 
  11   0   2        0.08       -1.34      6.83 o 
  12   0   2      125.73      121.14      7.37 o 
  13   0   2      174.20      176.07      7.56 o 
  14   0   2       84.48       87.40      7.73 o 
  15   0   2      134.98      135.14      8.47 o 
  16   0   2        4.45        9.87      8.43 o 
  17   0   2       28.69       30.07      8.76 o 
 -19   1   2       16.15       22.49      6.52 o 
 -18   1   2       48.66       50.00      5.92 o 
 -17   1   2       69.63       77.61      5.82 o 
 -16   1   2       71.08       75.15      5.60 o 
 -15   1   2       35.25       28.19      5.57 o 
 -14   1   2       56.38       51.55      4.96 o 
 -13   1   2       99.54       91.94      5.03 o 
 -12   1   2      243.34      236.58      5.29 o 
 -11   1   2        5.47       11.19      4.72 o 
 -10   1   2       89.89       73.78      4.62 o 
  -9   1   2      136.88      131.87      4.47 o 
  -8   1   2      509.41      612.04      5.45 o 
  -7   1   2     3475.60     3692.64     14.69 o 
  -6   1   2      590.57      671.77      6.22 o 
  -5   1   2      664.37      616.79      6.42 o 
  -4   1   2     1033.21     1069.17      8.18 o 
  -3   1   2       80.66       64.40      5.79 o 
  -2   1   2     1092.30     1145.47      9.35 o 
  -1   1   2     9413.95     9953.77     39.60 o 
   0   1   2      962.79      987.64      9.84 o 
   1   1   2     2185.42     2539.14     13.56 o 
   2   1   2      181.17      176.14      5.48 o 
   3   1   2     2014.20     2160.53      9.13 o 
   4   1   2      169.66      158.52      4.59 o 
   5   1   2     3775.21     4132.97     14.52 o 
   6   1   2       47.93       40.28      4.20 o 
   7   1   2      146.97      132.40      4.22 o 
   8   1   2      120.06      111.92      4.52 o 
   9   1   2     2062.56     2073.97     10.34 o 
  10   1   2      116.38       98.13      4.92 o 
  11   1   2      593.99      599.13      5.41 o 
  12   1   2        0.03        2.99      4.88 o 
  13   1   2       15.46       14.17      5.06 o 
  14   1   2       61.43       64.56      5.36 o 
  15   1   2       43.25       44.79      5.72 o 
  16   1   2       25.35       29.71      5.79 o 
  17   1   2        0.59        0.40      6.29 o 
 -18   2   2       38.93       40.08      5.85 o 
 -17   2   2       34.99       39.37      5.57 o 
 -16   2   2        5.22       10.56      5.17 o 
 -15   2   2       75.86       75.59      5.20 o 
 -14   2   2        1.54       -0.69      4.92 o 
 -13   2   2       27.40       30.07      4.68 o 
 -12   2   2       33.99       26.68      4.39 o 
 -11   2   2       13.13       14.58      4.36 o 
 -10   2   2       15.21        7.39      4.16 o 
  -9   2   2       87.56      101.41      4.45 o 
  -8   2   2       61.07       61.07      4.32 o 
  -7   2   2      571.23      688.57      5.85 o 
  -6   2   2     1232.25     1181.76      6.83 o 
  -5   2   2     1690.60     1767.12      9.68 o 
  -4   2   2       36.68       68.42      4.70 o 
  -3   2   2     1676.29     1683.80     12.17 o 
  -2   2   2     1809.71     1880.47      8.96 o 
  -1   2   2       69.38       73.09      5.14 o 
   0   2   2      647.86      727.53      6.76 o 
   1   2   2       35.11       33.30      4.63 o 
   2   2   2       93.85       85.35      4.55 o 
   3   2   2        0.52        2.83      4.45 o 
   4   2   2     1022.94     1165.61      6.38 o 
   5   2   2        5.40        1.59      4.20 o 
   6   2   2      728.67      700.00      5.42 o 
   7   2   2       30.10       21.62      4.13 o 
   8   2   2      264.88      259.81      4.71 o 
   9   2   2       57.15       46.98      4.36 o 
  10   2   2      817.37      793.57      5.84 o 
  11   2   2       21.84       23.99      4.74 o 
  12   2   2        5.96        8.57      4.88 o 
  13   2   2        0.79        3.19      5.10 o 
  14   2   2       51.23       54.62      5.19 o 
  15   2   2       12.00       17.95      5.45 o 
  16   2   2        2.39       -0.47      5.82 o 
  17   2   2       12.20       15.01      6.14 o 
 -18   3   2        5.07        7.61      6.17 o 
 -17   3   2       12.63       12.75      5.64 o 
 -16   3   2       16.69       16.75      5.67 o 
 -15   3   2       32.25       35.35      5.16 o 
 -14   3   2       32.70       36.33      4.74 o 
 -13   3   2       59.13       49.52      4.84 o 
 -12   3   2       14.18        5.11      4.76 o 
 -11   3   2       14.85       12.85      4.47 o 
 -10   3   2        4.79        9.35      4.27 o 
  -9   3   2       83.91       89.54      4.47 o 
  -8   3   2       60.86       52.93      3.98 o 
  -7   3   2       15.35       16.33      4.05 o 
  -6   3   2      152.13      173.14      5.03 o 
  -5   3   2       41.28       59.59      4.46 o 
  -4   3   2      577.18      588.08      5.68 o 
  -3   3   2        5.77        3.68      4.13 o 
  -2   3   2      233.30      229.52      5.27 o 
  -1   3   2     1231.10     1379.47      9.61 o 
   0   3   2       74.18       89.65      4.38 o 
   1   3   2       21.75       15.04      4.17 o 
   2   3   2      168.88      168.02      4.83 o 
   3   3   2       21.29       17.42      3.89 o 
   4   3   2       61.74       57.25      4.43 o 
   5   3   2      744.76      811.79      5.52 o 
   6   3   2       26.05       25.18      4.31 o 
   7   3   2      131.66      138.57      4.30 o 
   8   3   2        4.00        4.01      4.16 o 
   9   3   2      600.71      571.75      5.32 o 
  10   3   2        0.00       -1.29      4.54 o 
  11   3   2      168.01      159.43      4.85 o 
  12   3   2        7.33        9.03      5.05 o 
  13   3   2        2.33        5.93      5.20 o 
  14   3   2       23.03       25.14      5.45 o 
  15   3   2        7.31       11.28      5.82 o 
  16   3   2        8.91        8.30      6.21 o 
 -18   4   2        7.35        9.87      6.65 o 
 -17   4   2        0.65        3.69      6.05 o 
 -16   4   2        1.23        3.48      5.78 o 
 -15   4   2       15.21       18.52      5.45 o 
 -14   4   2        4.67        4.63      5.37 o 
 -13   4   2        2.08        2.13      5.10 o 
 -12   4   2      103.74      107.00      4.92 o 
 -11   4   2        0.67       -1.03      4.58 o 
 -10   4   2       21.83       21.85      4.57 o 
  -9   4   2      107.83      104.05      4.61 o 
  -8   4   2       64.13       50.11      4.60 o 
  -7   4   2      218.03      215.35      4.81 o 
  -6   4   2      200.92      205.01      4.43 o 
  -5   4   2       41.84       36.40      4.23 o 
  -4   4   2      227.17      255.00      4.77 o 
  -3   4   2       33.09       35.22      4.17 o 
  -2   4   2      518.39      586.96      5.39 o 
  -1   4   2        6.33       10.91      4.27 o 
   0   4   2       47.53       71.84      4.30 o 
   1   4   2       10.51        6.60      4.37 o 
   2   4   2      718.67      780.83      6.29 o 
   3   4   2       43.26       45.23      4.09 o 
   4   4   2     1055.39     1050.52      5.98 o 
   5   4   2       65.71       62.95      4.65 o 
   6   4   2      138.14      142.93      5.15 o 
   7   4   2       21.87       20.52      4.62 o 
   8   4   2       63.70       68.43      4.95 o 
   9   4   2        0.63        2.87      4.94 o 
  10   4   2      273.33      249.67      5.29 o 
  11   4   2        7.36        9.11      5.19 o 
  12   4   2        9.92       11.70      5.26 o 
  13   4   2        5.80        2.74      6.05 o 
  14   4   2        8.47       12.46      6.17 o 
  15   4   2        1.09        5.33      6.48 o 
  16   4   2        8.21       10.98      6.33 o 
 -17   5   2        4.71       12.52      6.63 o 
 -16   5   2       12.06       16.60      6.27 o 
 -15   5   2       23.10       22.54      5.44 o 
 -14   5   2       75.25       73.27      5.78 o 
 -13   5   2       26.49       20.42      5.24 o 
 -12   5   2       23.95       19.79      4.89 o 
 -11   5   2      103.28      103.48      4.84 o 
 -10   5   2       56.24       54.65      4.58 o 
  -9   5   2      104.34      103.24      4.72 o 
  -8   5   2      538.76      546.84      5.23 o 
  -7   5   2        0.32       -1.79      4.32 o 
  -6   5   2      326.94      315.03      4.93 o 
  -5   5   2      510.66      503.44      5.71 o 
  -4   5   2        3.66        3.31      4.37 o 
  -3   5   2      524.39      523.52      5.09 o 
  -2   5   2        0.17        2.72      3.89 o 
  -1   5   2      140.06      155.45      4.62 o 
   0   5   2       96.31       85.60      4.35 o 
   1   5   2      156.56      179.55      4.88 o 
   2   5   2      320.14      307.51      4.85 o 
   3   5   2      404.73      416.60      5.26 o 
   4   5   2      452.29      433.44      4.97 o 
   5   5   2       19.54       23.05      4.29 o 
   6   5   2      283.66      269.34      4.81 o 
   7   5   2      150.28      139.30      4.72 o 
   8   5   2       35.17       33.90      4.87 o 
   9   5   2        8.44       10.57      5.00 o 
  10   5   2       13.62       15.47      5.03 o 
  11   5   2        2.17        3.88      4.90 o 
  12   5   2        2.17        7.20      5.46 o 
  13   5   2       69.55       66.08      5.30 o 
  14   5   2        0.56        1.79      5.99 o 
  15   5   2        7.18        7.65      5.91 o 
 -16   6   2       25.21       30.70      6.64 o 
 -15   6   2       33.24       35.38      5.92 o 
 -14   6   2        3.74       11.15      5.55 o 
 -13   6   2      101.91       92.64      5.85 o 
 -12   6   2       17.66       17.60      5.44 o 
 -11   6   2       83.12       78.08      5.21 o 
 -10   6   2      139.20      137.44      4.92 o 
  -9   6   2      144.87      139.68      4.95 o 
  -8   6   2      221.39      216.91      4.96 o 
  -7   6   2      287.60      276.63      5.63 o 
  -6   6   2      333.31      313.41      4.78 o 
  -5   6   2       17.85       18.72      4.50 o 
  -4   6   2      845.08      806.75      6.24 o 
  -3   6   2       48.18       47.03      4.10 o 
  -2   6   2       78.26       71.91      4.35 o 
  -1   6   2      222.92      191.54      4.68 o 
   0   6   2        5.72        5.58      4.03 o 
   1   6   2      270.33      237.95      4.95 o 
   2   6   2        7.81       12.16      4.32 o 
   3   6   2      300.02      270.96      4.77 o 
   4   6   2        0.00        2.38      4.37 o 
   5   6   2      281.52      259.41      5.06 o 
   6   6   2       63.17       66.55      4.57 o 
   7   6   2       75.95       73.60      4.84 o 
   8   6   2       27.18       28.15      4.61 o 
   9   6   2        1.45        0.61      4.75 o 
  10   6   2        0.73        0.81      5.05 o 
  11   6   2        1.94        6.14      5.72 o 
  12   6   2       53.05       58.45      5.89 o 
  13   6   2        0.16       -2.78      6.08 o 
  14   6   2       19.09       18.03      6.56 o 
 -15   7   2        0.05        1.66      6.47 o 
 -14   7   2       40.62       43.83      6.03 o 
 -13   7   2       14.18       14.90      6.12 o 
 -12   7   2      105.08      106.38      5.57 o 
 -11   7   2       30.21       32.34      5.67 o 
 -10   7   2       56.24       57.57      5.83 o 
  -9   7   2       77.97       82.36      5.55 o 
  -8   7   2       31.65       32.81      4.70 o 
  -7   7   2       40.92       45.09      5.11 o 
  -6   7   2       32.14       30.02      4.71 o 
  -5   7   2       36.92       38.42      4.74 o 
  -4   7   2        0.33       -0.64      4.17 o 
  -3   7   2       40.39       42.32      4.61 o 
  -2   7   2       78.22       76.20      4.70 o 
  -1   7   2       79.32       74.34      4.81 o 
   0   7   2      229.71      220.22      5.12 o 
   1   7   2      102.55      102.45      4.57 o 
   2   7   2      182.36      174.91      4.91 o 
   3   7   2       12.03       12.50      4.66 o 
   4   7   2      264.95      244.51      5.11 o 
   5   7   2       13.19       12.50      4.72 o 
   6   7   2      106.51       99.55      4.90 o 
   7   7   2        0.09        4.34      4.68 o 
   8   7   2       20.49       20.31      5.22 o 
   9   7   2        9.09       11.68      5.25 o 
  10   7   2        0.68        0.84      5.03 o 
  11   7   2       37.13       42.51      5.99 o 
  12   7   2        0.54       -0.13      5.81 o 
  13   7   2       35.16       35.36      6.46 o 
 -13   8   2       28.86       30.70      7.18 o 
 -12   8   2       16.92       21.41      6.29 o 
 -11   8   2       65.65       76.71      6.09 o 
 -10   8   2       63.98       60.37      5.83 o 
  -9   8   2       33.35       35.96      5.19 o 
  -8   8   2       99.04      105.71      5.58 o 
  -7   8   2       27.07       28.59      5.12 o 
  -6   8   2      107.81      112.14      5.32 o 
  -5   8   2       13.79       16.24      5.16 o 
  -4   8   2       71.81       76.67      4.97 o 
  -3   8   2        0.06        3.17      4.58 o 
  -2   8   2       56.55       53.93      5.05 o 
  -1   8   2       62.78       64.49      5.65 o 
   0   8   2       58.74       61.44      4.76 o 
   1   8   2       98.78      106.70      4.90 o 
   2   8   2        1.91        7.21      5.23 o 
   3   8   2      157.51      164.82      5.57 o 
   4   8   2        2.25        4.69      5.00 o 
   5   8   2      154.48      153.56      5.07 o 
   6   8   2        5.55        7.30      5.08 o 
   7   8   2       46.18       46.18      5.11 o 
   8   8   2       27.14       25.14      5.65 o 
   9   8   2       14.09       12.08      5.55 o 
  10   8   2       38.59       47.84      6.00 o 
  11   8   2        0.06       -0.40      6.21 o 
 -11   9   2        5.82       11.27      6.30 o 
 -10   9   2       44.52       49.06      6.43 o 
  -9   9   2       30.43       35.86      5.96 o 
  -8   9   2       58.00       62.60      6.02 o 
  -7   9   2       74.25       76.29      5.59 o 
  -6   9   2       13.72       15.81      6.16 o 
  -5   9   2      157.79      174.09      5.41 o 
  -4   9   2        9.27       11.78      5.07 o 
  -3   9   2       92.02      103.65      5.42 o 
  -2   9   2       53.19       52.21      5.91 o 
  -1   9   2       16.79       13.06      5.25 o 
   0   9   2      106.15      102.84      5.35 o 
   1   9   2        0.26        2.78      5.13 o 
   2   9   2       85.07       83.55      5.45 o 
   3   9   2        0.77        2.49      5.07 o 
   4   9   2       97.11       95.03      5.78 o 
   5   9   2       14.52       14.68      5.15 o 
   6   9   2       34.05       34.38      5.88 o 
   7   9   2       25.58       32.41      5.80 o 
   8   9   2        5.18        7.66      6.06 o 
   9   9   2       17.12       19.74      5.99 o 
  -8  10   2        0.11        7.08      6.46 o 
  -7  10   2       19.66       23.06      6.44 o 
  -6  10   2        2.07        3.76      6.00 o 
  -5  10   2        0.14        0.99      6.32 o 
  -4  10   2        8.75       15.38      5.88 o 
  -3  10   2        5.79        4.90      6.87 o 
  -2  10   2        2.59        0.68      5.83 o 
  -1  10   2       13.75       16.42      5.57 o 
   0  10   2        0.29        3.43      5.62 o 
   1  10   2       13.99       18.52      5.83 o 
   2  10   2        6.49       13.09      5.67 o 
   3  10   2       23.32       29.40      5.81 o 
   4  10   2        1.94        6.63      5.70 o 
   5  10   2       23.72       23.66      6.62 o 
   6  10   2        2.96        5.96      6.30 o 
 -19   1   3        4.36        9.49      6.45 o 
 -18   1   3        1.91        5.67      6.06 o 
 -17   1   3        4.22        6.22      6.23 o 
 -16   1   3       77.70       73.97      5.92 o 
 -15   1   3        0.22        2.76      5.22 o 
 -14   1   3      101.87      104.03      5.21 o 
 -13   1   3       17.76       16.62      4.89 o 
 -12   1   3       20.89       17.95      4.73 o 
 -11   1   3      153.34      162.11      4.85 o 
 -10   1   3       63.04       61.70      4.73 o 
  -9   1   3        2.00        3.32      4.39 o 
  -8   1   3      307.79      302.23      5.15 o 
  -7   1   3       51.21       61.37      4.46 o 
  -6   1   3       29.61       35.52      4.52 o 
  -5   1   3      281.80      325.74      5.76 o 
  -4   1   3      781.41      789.72      7.40 o 
  -3   1   3      150.90      144.62      5.48 o 
  -2   1   3      139.60      128.07      5.39 o 
  -1   1   3     1258.87     1345.24      8.80 o 
   0   1   3      311.97      331.33      6.68 o 
   1   1   3        3.98        8.68      4.97 o 
   2   1   3      721.49      723.44      6.72 o 
   3   1   3      285.30      297.84      5.41 o 
   4   1   3      422.54      416.78      5.38 o 
   5   1   3      570.83      600.24      5.35 o 
   6   1   3       88.24       88.97      4.59 o 
   7   1   3      276.15      270.79      4.84 o 
   8   1   3        0.15        2.14      4.52 o 
   9   1   3       44.29       47.77      4.73 o 
  10   1   3       72.28       71.15      4.48 o 
  11   1   3        6.83        7.05      4.77 o 
  12   1   3       38.36       38.18      5.02 o 
  13   1   3       31.65       32.49      5.18 o 
  14   1   3       26.25       29.81      5.30 o 
  15   1   3        0.07        5.68      5.94 o 
  16   1   3       23.20       20.75      6.23 o 
 -19   2   3        7.68       11.20      6.73 o 
 -18   2   3        8.23       10.06      6.49 o 
 -17   2   3       52.02       51.03      5.99 o 
 -16   2   3        0.77        5.40      5.14 o 
 -15   2   3      108.46      109.54      5.13 o 
 -14   2   3        0.35        4.45      4.63 o 
 -13   2   3       44.84       46.68      4.49 o 
 -12   2   3      106.20      110.82      4.45 o 
 -11   2   3        3.21        2.78      4.31 o 
 -10   2   3      164.71      165.56      4.65 o 
  -9   2   3        7.58        7.41      4.61 o 
  -8   2   3      193.17      177.19      4.73 o 
  -7   2   3        0.62        3.14      4.70 o 
  -6   2   3     1510.58     1587.67     11.75 o 
  -5   2   3      789.21      838.85      6.88 o 
  -4   2   3     1754.25     1901.22      8.85 o 
  -3   2   3      415.56      463.87      5.83 o 
  -2   2   3      386.13      417.15      5.84 o 
  -1   2   3      232.31      252.94      5.30 o 
   0   2   3      654.44      649.68      6.33 o 
   1   2   3      144.66      142.12      5.29 o 
   2   2   3       14.26       18.16      4.28 o 
   3   2   3       80.07       80.59      4.44 o 
   4   2   3      672.94      715.87      6.13 o 
   5   2   3        2.46        2.28      4.13 o 
   6   2   3      808.71      827.59      5.80 o 
   7   2   3        1.57       -0.31      4.08 o 
   8   2   3      257.93      259.22      4.69 o 
   9   2   3        9.26       15.68      4.78 o 
  10   2   3       45.23       46.68      4.85 o 
  11   2   3       18.74       18.15      4.92 o 
  12   2   3       46.06       48.26      4.83 o 
  13   2   3        8.27        7.78      5.32 o 
  14   2   3       27.05       28.29      5.65 o 
  15   2   3       30.99       36.88      5.88 o 
  16   2   3        3.46        5.42      6.33 o 
 -18   3   3       47.47       54.78      6.28 o 
 -17   3   3        0.02       -1.40      5.87 o 
 -16   3   3      124.73      125.64      5.58 o 
 -15   3   3        8.31       10.49      5.26 o 
 -14   3   3       85.37       90.70      5.00 o 
 -13   3   3       46.30       52.16      4.89 o 
 -12   3   3      139.94      127.75      5.06 o 
 -11   3   3      287.62      310.93      5.00 o 
 -10   3   3        4.65        3.88      4.52 o 
  -9   3   3       33.21       27.10      4.45 o 
  -8   3   3       30.10       28.95      4.44 o 
  -7   3   3      299.87      246.16      4.89 o 
  -6   3   3      158.08      167.96      4.50 o 
  -5   3   3       26.23       15.26      4.47 o 
  -4   3   3       89.88       84.29      4.47 o 
  -3   3   3       61.52       52.91      4.40 o 
  -2   3   3      426.72      396.44      5.23 o 
  -1   3   3       11.68       25.37      4.31 o 
   0   3   3      620.03      587.84      5.95 o 
   1   3   3       11.66        9.03      4.81 o 
   2   3   3      221.93      218.38      4.67 o 
   3   3   3       69.37       65.24      4.40 o 
   4   3   3      191.21      186.97      4.73 o 
   5   3   3      394.33      400.89      5.36 o 
   6   3   3       46.32       41.48      4.18 o 
   7   3   3      115.61      118.58      4.24 o 
   8   3   3       17.38       15.17      4.50 o 
   9   3   3      234.89      215.18      4.93 o 
  10   3   3       16.06       21.51      4.73 o 
  11   3   3       52.45       47.92      4.85 o 
  12   3   3       28.20       32.29      4.94 o 
  13   3   3       70.36       72.11      5.37 o 
  14   3   3       58.08       66.01      5.66 o 
  15   3   3        0.74        0.97      5.87 o 
  16   3   3       41.43       44.77      6.35 o 
 -18   4   3        8.28        8.21      6.78 o 
 -17   4   3      105.81      104.96      6.11 o 
 -16   4   3        0.54        1.30      5.97 o 
 -15   4   3      111.32      110.84      5.67 o 
 -14   4   3        1.03        2.84      5.26 o 
 -13   4   3      134.06      135.04      5.24 o 
 -12   4   3      211.88      220.14      5.42 o 
 -11   4   3      197.60      181.35      5.23 o 
 -10   4   3      190.24      186.80      4.86 o 
  -9   4   3       10.29        5.35      4.44 o 
  -8   4   3      227.73      230.12      5.44 o 
  -7   4   3       69.87       79.76      4.58 o 
  -6   4   3      601.25      580.51      5.28 o 
  -5   4   3       88.65       87.47      4.42 o 
  -4   4   3       67.90       74.79      4.51 o 
  -3   4   3      137.22      127.20      4.67 o 
  -2   4   3      116.72      110.73      4.29 o 
  -1   4   3      883.63      850.26      5.59 o 
   0   4   3        6.51        4.63      3.90 o 
   1   4   3      484.49      497.86      5.76 o 
   2   4   3       26.93       25.73      4.31 o 
   3   4   3      375.59      373.98      5.16 o 
   4   4   3      598.38      572.88      5.32 o 
   5   4   3      135.81      123.84      4.55 o 
   6   4   3      359.94      350.99      4.89 o 
   7   4   3       31.86       32.15      4.68 o 
   8   4   3      374.65      353.91      5.50 o 
   9   4   3        5.27        7.04      4.77 o 
  10   4   3      191.94      179.89      5.13 o 
  11   4   3       83.88       84.11      5.24 o 
  12   4   3       51.51       48.03      5.28 o 
  13   4   3       89.37       93.47      5.69 o 
  14   4   3       17.98       21.58      5.79 o 
  15   4   3       73.12       77.00      6.71 o 
 -17   5   3       10.64       17.39      6.67 o 
 -16   5   3      114.07      114.21      6.31 o 
 -15   5   3       15.06       17.62      5.78 o 
 -14   5   3       54.61       59.34      5.58 o 
 -13   5   3        0.50        3.95      5.08 o 
 -12   5   3       51.80       55.32      5.37 o 
 -11   5   3      170.24      162.67      5.05 o 
 -10   5   3       65.71       60.26      4.72 o 
  -9   5   3       35.14       32.32      4.55 o 
  -8   5   3       11.09        8.10      5.10 o 
  -7   5   3      641.67      614.92      5.57 o 
  -6   5   3      204.64      216.60      4.68 o 
  -5   5   3     1002.03      978.36      6.49 o 
  -4   5   3      261.85      275.44      5.06 o 
  -3   5   3      529.01      492.99      5.11 o 
  -2   5   3      326.67      315.86      5.04 o 
  -1   5   3       23.66       29.89      4.06 o 
   0   5   3      323.38      322.72      4.86 o 
   1   5   3       60.04       62.85      4.74 o 
   2   5   3      163.77      146.80      4.53 o 
   3   5   3      139.24      135.19      4.66 o 
   4   5   3       47.41       47.49      4.46 o 
   5   5   3      920.08      837.31      5.93 o 
   6   5   3        0.01        2.04      4.70 o 
   7   5   3      397.66      378.13      6.35 o 
   8   5   3        0.52       -0.86      4.43 o 
   9   5   3      165.04      164.24      5.66 o 
  10   5   3       50.72       46.93      6.04 o 
  11   5   3        8.81        9.56      6.10 o 
  12   5   3       33.69       36.75      5.73 o 
  13   5   3       34.97       35.64      6.03 o 
  14   5   3       30.56       32.35      6.08 o 
 -16   6   3        0.66        3.87      6.04 o 
 -15   6   3       65.57       70.57      6.56 o 
 -14   6   3        0.29       -2.59      6.09 o 
 -13   6   3        7.12       14.52      5.78 o 
 -12   6   3       62.08       58.52      5.28 o 
 -11   6   3        1.32        3.91      4.83 o 
 -10   6   3        4.27        6.07      4.81 o 
  -9   6   3       20.17       19.45      4.91 o 
  -8   6   3       33.69       36.22      5.32 o 
  -7   6   3        0.29        2.31      4.41 o 
  -6   6   3       57.03       54.85      4.93 o 
  -5   6   3      163.91      171.78      4.72 o 
  -4   6   3       85.95       92.14      4.85 o 
  -3   6   3       48.85       56.81      4.25 o 
  -2   6   3       22.80       16.07      4.60 o 
  -1   6   3       18.37       28.03      4.47 o 
   0   6   3      197.22      180.98      4.67 o 
   1   6   3       19.77       26.20      4.40 o 
   2   6   3       89.96       83.50      5.00 o 
   3   6   3       29.57       28.50      4.58 o 
   4   6   3       34.67       32.52      4.61 o 
   5   6   3        4.30        1.47      4.65 o 
   6   6   3      189.91      178.37      5.08 o 
   7   6   3        3.62        6.02      4.77 o 
   8   6   3       26.09       26.76      4.94 o 
   9   6   3        6.19        5.28      5.32 o 
  10   6   3        2.49        1.98      5.32 o 
  11   6   3       14.07       17.58      5.66 o 
  12   6   3        6.57       13.63      5.92 o 
  13   6   3        1.29        5.86      6.32 o 
 -15   7   3        1.22        0.22      6.82 o 
 -14   7   3       10.01       15.85      6.27 o 
 -13   7   3        1.36       -0.04      6.19 o 
 -12   7   3        1.48        0.75      5.59 o 
 -11   7   3       32.69       41.20      5.78 o 
 -10   7   3       12.45       13.16      5.15 o 
  -9   7   3       21.68       23.98      5.53 o 
  -8   7   3        3.23        7.19      5.32 o 
  -7   7   3        1.06        4.83      4.96 o 
  -6   7   3        8.10        7.92      4.60 o 
  -5   7   3        9.18        6.54      4.68 o 
  -4   7   3        4.83        9.42      4.70 o 
  -3   7   3        2.03        1.52      4.51 o 
  -2   7   3       10.38       10.10      4.61 o 
  -1   7   3       89.83       69.36      4.77 o 
   0   7   3       18.64       11.88      4.77 o 
   1   7   3        1.38        1.71      4.51 o 
   2   7   3        5.52        2.22      4.52 o 
   3   7   3       35.07       34.67      5.04 o 
   4   7   3        0.68        2.83      4.74 o 
   5   7   3       83.77       80.32      4.71 o 
   6   7   3        2.03        4.24      5.01 o 
   7   7   3       24.51       27.64      5.24 o 
   8   7   3        0.44        3.68      5.28 o 
   9   7   3        0.19        0.22      5.77 o 
  10   7   3        6.72       12.98      5.52 o 
  11   7   3        0.56       -0.03      5.87 o 
  12   7   3        0.03        3.20      6.43 o 
 -13   8   3        1.27        6.15      6.92 o 
 -12   8   3        1.85        8.36      6.83 o 
 -11   8   3        0.65        1.92      5.93 o 
 -10   8   3        9.17        9.12      5.18 o 
  -9   8   3        0.14        0.88      5.21 o 
  -8   8   3        3.14        2.05      5.48 o 
  -7   8   3        0.05       -1.83      5.33 o 
  -6   8   3       29.26       33.08      5.05 o 
  -5   8   3        0.69        4.53      5.26 o 
  -4   8   3       30.16       25.33      5.44 o 
  -3   8   3        0.00        1.54      5.03 o 
  -2   8   3        4.77        6.30      4.58 o 
  -1   8   3        0.80        1.89      5.21 o 
   0   8   3       12.08       11.27      4.78 o 
   1   8   3        7.19       10.61      4.89 o 
   2   8   3        0.13        2.09      5.01 o 
   3   8   3       13.23       13.94      5.04 o 
   4   8   3       51.92       49.80      5.60 o 
   5   8   3       12.82       14.27      4.97 o 
   6   8   3       26.56       24.33      5.25 o 
   7   8   3        5.57        6.15      5.54 o 
   8   8   3        0.30        3.08      5.47 o 
   9   8   3        4.39        3.97      6.04 o 
  10   8   3        2.71        1.45      6.22 o 
 -11   9   3        6.48        8.65      6.11 o 
 -10   9   3        0.00        1.48      5.97 o 
  -9   9   3       67.66       70.23      6.06 o 
  -8   9   3        0.00       -0.54      5.98 o 
  -7   9   3       32.40       38.38      6.26 o 
  -6   9   3        0.49        2.37      5.83 o 
  -5   9   3       20.47       25.84      5.76 o 
  -4   9   3       18.68       20.15      5.54 o 
  -3   9   3       12.92       13.03      5.32 o 
  -2   9   3       18.12       18.23      5.73 o 
  -1   9   3       12.79       13.15      5.21 o 
   0   9   3       18.28       23.47      5.22 o 
   1   9   3        0.29       -1.84      5.06 o 
   2   9   3       28.82       27.05      5.35 o 
   3   9   3        3.61        6.23      5.33 o 
   4   9   3       18.82       25.26      5.63 o 
   5   9   3        0.30        4.60      5.85 o 
   6   9   3        8.11        9.80      5.65 o 
   7   9   3       12.43       20.80      6.30 o 
   8   9   3        0.83        4.81      6.48 o 
  -7  10   3        0.63       -1.77      7.39 o 
  -6  10   3       25.38       28.22      6.84 o 
  -5  10   3        3.79        2.09      5.53 o 
  -4  10   3       16.00       18.71      5.91 o 
  -3  10   3       51.50       53.96      6.30 o 
  -2  10   3       24.58       26.77      5.87 o 
  -1  10   3       94.18       94.73      5.87 o 
   0  10   3        4.03        9.36      5.74 o 
   1  10   3       89.42       92.73      5.95 o 
   2  10   3       25.01       27.12      5.92 o 
   3  10   3       46.18       46.91      5.99 o 
   4  10   3       14.17       17.10      5.60 o 
   5  10   3       10.93       11.39      6.10 o 
 -19   0   4      155.26      143.52     10.03 o 
 -18   0   4        8.69       11.75      9.21 o 
 -17   0   4      231.86      236.30      8.42 o 
 -16   0   4       64.79       62.00      7.08 o 
 -15   0   4       92.20       86.05      6.91 o 
 -14   0   4       20.57       27.49      6.79 o 
 -13   0   4      551.31      486.02      7.74 o 
 -12   0   4      224.59      212.71      7.39 o 
 -11   0   4      210.22      183.62      7.13 o 
 -10   0   4      377.75      370.60      7.63 o 
  -9   0   4      252.17      264.01      7.48 o 
  -8   0   4     3536.47     3522.00     14.36 o 
  -7   0   4      301.37      315.00      7.68 o 
  -6   0   4       37.14       44.59      6.88 o 
  -5   0   4       72.30       55.60      6.72 o 
  -4   0   4       11.74        5.38      6.63 o 
  -3   0   4       44.75       37.76      7.01 o 
  -2   0   4      668.86      866.55     10.44 o 
  -1   0   4      933.58      885.62     10.61 o 
   0   0   4       13.33        4.59      7.13 o 
   1   0   4       20.53       28.70      6.73 o 
   2   0   4     2114.84     2390.00     13.96 o 
   3   0   4       50.49       41.17      7.54 o 
   4   0   4     1639.64     1749.40     19.15 o 
   5   0   4       12.39        6.22      6.50 o 
   6   0   4       35.81       38.52      6.19 o 
   7   0   4        4.81        7.02      6.31 o 
   8   0   4      959.08      918.82      8.32 o 
   9   0   4       16.15       18.92      6.93 o 
  10   0   4       59.56       53.67      6.71 o 
  11   0   4      115.38      113.11      7.12 o 
  12   0   4       22.04       22.68      7.55 o 
  13   0   4      173.22      171.58      8.22 o 
  14   0   4       87.60       84.66      8.72 o 
  15   0   4       47.63       43.76      7.93 o 
 -19   1   4       31.41       27.06      6.59 o 
 -18   1   4      180.81      189.75      5.95 o 
 -17   1   4       23.65       19.21      5.47 o 
 -16   1   4      104.48      100.78      5.24 o 
 -15   1   4        4.55        2.60      5.44 o 
 -14   1   4       88.05       78.96      5.16 o 
 -13   1   4       10.40       19.42      4.65 o 
 -12   1   4      233.51      211.65      5.17 o 
 -11   1   4        7.92        4.08      4.61 o 
 -10   1   4       47.95       53.88      4.57 o 
  -9   1   4      805.70      828.51      6.37 o 
  -8   1   4      244.34      285.84      5.26 o 
  -7   1   4     1708.03     1755.93     10.90 o 
  -6   1   4      257.41      246.30      5.65 o 
  -5   1   4       31.59       46.88      4.85 o 
  -4   1   4       26.21       20.07      4.66 o 
  -3   1   4     3403.78     3868.78     12.07 o 
  -2   1   4      185.72      163.86      5.26 o 
  -1   1   4      371.32      465.90      6.23 o 
   0   1   4       34.26       28.49      5.17 o 
   1   1   4        0.27        4.85      4.87 o 
   2   1   4       86.29      103.91      4.80 o 
   3   1   4     2744.26     2979.38     14.26 o 
   4   1   4       14.87       16.81      4.74 o 
   5   1   4       34.97       23.77      4.64 o 
   6   1   4       81.73       78.76      4.58 o 
   7   1   4      176.71      184.48      4.78 o 
   8   1   4       12.35       17.73      4.62 o 
   9   1   4      447.58      405.95      5.43 o 
  10   1   4       17.83       19.87      5.05 o 
  11   1   4        8.31        8.76      4.92 o 
  12   1   4       69.69       69.14      5.47 o 
  13   1   4       10.71       11.24      5.32 o 
  14   1   4       52.95       52.37      5.88 o 
  15   1   4       49.61       54.21      6.36 o 
 -19   2   4       65.38       72.07      6.77 o 
 -18   2   4        1.33        5.40      5.92 o 
 -17   2   4      100.05       97.31      6.09 o 
 -16   2   4       46.43       50.23      5.89 o 
 -15   2   4       44.75       45.19      5.57 o 
 -14   2   4        0.67        4.95      5.04 o 
 -13   2   4       56.66       43.66      5.12 o 
 -12   2   4        3.08        3.84      4.78 o 
 -11   2   4        0.68        2.33      5.01 o 
 -10   2   4        0.20       -0.80      4.63 o 
  -9   2   4       20.04       23.70      5.05 o 
  -8   2   4      668.41      627.94      6.57 o 
  -7   2   4       15.00       19.57      4.87 o 
  -6   2   4        8.52        3.68      4.64 o 
  -5   2   4       94.73       71.36      4.96 o 
  -4   2   4      574.94      632.83      6.31 o 
  -3   2   4       34.89       55.75      4.72 o 
  -2   2   4      675.42      764.41      6.47 o 
  -1   2   4      102.52      116.45      4.99 o 
   0   2   4        2.32       12.55      4.58 o 
   1   2   4      104.72      136.76      5.46 o 
   2   2   4       24.63       30.47      4.90 o 
   3   2   4        9.83       15.06      4.41 o 
   4   2   4      449.26      431.99      5.39 o 
   5   2   4       21.28       25.59      4.76 o 
   6   2   4        4.17        4.42      4.40 o 
   7   2   4        3.48        4.06      4.49 o 
   8   2   4      277.30      249.85      5.12 o 
   9   2   4        2.11        1.87      4.37 o 
  10   2   4        0.33       -1.23      4.85 o 
  11   2   4        5.22        9.45      5.19 o 
  12   2   4        3.44        5.29      4.95 o 
  13   2   4       16.87       24.86      5.75 o 
  14   2   4       18.13       22.35      5.72 o 
  15   2   4        9.91       13.57      6.59 o 
 -18   3   4       33.78       33.19      6.58 o 
 -17   3   4        2.33        3.55      6.02 o 
 -16   3   4       39.49       43.18      6.13 o 
 -15   3   4        0.16        3.42      5.65 o 
 -14   3   4       63.74       60.37      5.65 o 
 -13   3   4        1.35        4.43      5.31 o 
 -12   3   4       44.95       28.29      5.45 o 
 -11   3   4        0.02       -0.43      4.80 o 
 -10   3   4        3.49        5.47      4.93 o 
  -9   3   4      221.07      204.64      5.30 o 
  -8   3   4        6.40        5.16      4.68 o 
  -7   3   4      204.76      201.01      5.24 o 
  -6   3   4        3.30        5.00      4.51 o 
  -5   3   4       16.41       23.32      4.60 o 
  -4   3   4       13.48        7.12      4.27 o 
  -3   3   4      310.48      360.93      5.13 o 
  -2   3   4      179.25      194.91      5.24 o 
  -1   3   4       43.72       33.59      4.40 o 
   0   3   4      175.43      186.93      4.67 o 
   1   3   4       12.59       17.36      4.84 o 
   2   3   4       43.96       51.68      4.75 o 
   3   3   4      207.83      226.18      4.80 o 
   4   3   4        0.36        0.23      4.44 o 
   5   3   4        0.01        0.78      4.26 o 
   6   3   4        0.00        1.11      4.52 o 
   7   3   4       24.97       25.68      4.65 o 
   8   3   4        2.95        3.80      4.53 o 
   9   3   4       35.21       26.84      4.91 o 
  10   3   4        0.02        3.27      4.89 o 
  11   3   4       37.65       32.67      5.10 o 
  12   3   4        9.92       14.19      5.34 o 
  13   3   4       11.01       11.61      5.62 o 
  14   3   4        6.52       14.66      6.24 o 
  15   3   4       30.83       34.44      6.69 o 
 -18   4   4       13.58       13.93      6.62 o 
 -17   4   4        4.93        9.98      6.53 o 
 -16   4   4        7.96       11.69      5.91 o 
 -15   4   4        0.01        2.33      5.44 o 
 -14   4   4       75.48       77.12      5.77 o 
 -13   4   4       49.92       40.77      5.37 o 
 -12   4   4       96.79       99.81      4.97 o 
 -11   4   4       20.58       16.50      5.22 o 
 -10   4   4       32.59       38.57      5.07 o 
  -9   4   4       21.53       17.79      5.60 o 
  -8   4   4      278.06      266.24      5.59 o 
  -7   4   4        0.28        0.61      4.43 o 
  -6   4   4       22.29       24.26      4.49 o 
  -5   4   4       30.46       24.91      4.43 o 
  -4   4   4      198.41      210.77      4.93 o 
  -3   4   4       54.95       49.49      4.83 o 
  -2   4   4      664.63      719.66      5.83 o 
  -1   4   4       57.57       48.29      4.27 o 
   0   4   4      122.11      116.92      4.50 o 
   1   4   4      180.50      166.79      5.22 o 
   2   4   4       88.69       87.08      4.63 o 
   3   4   4      148.71      139.98      4.75 o 
   4   4   4       62.22       59.35      4.63 o 
   5   4   4       55.55       51.57      4.71 o 
   6   4   4       68.36       58.33      4.38 o 
   7   4   4       13.15       11.00      4.76 o 
   8   4   4       38.21       31.62      5.04 o 
   9   4   4        7.23        6.75      5.01 o 
  10   4   4        3.40        6.33      5.47 o 
  11   4   4        1.75        7.63      5.63 o 
  12   4   4       32.02       29.41      5.72 o 
  13   4   4        0.25        2.54      5.81 o 
  14   4   4       31.53       35.03      6.28 o 
 -17   5   4        0.04        0.17      7.04 o 
 -16   5   4       19.08       23.65      6.44 o 
 -15   5   4       27.47       26.70      5.80 o 
 -14   5   4       19.84       26.55      5.71 o 
 -13   5   4       90.12       88.27      5.61 o 
 -12   5   4       19.60       23.33      5.35 o 
 -11   5   4      263.62      269.30      5.57 o 
 -10   5   4        0.47        1.21      5.14 o 
  -9   5   4       41.37       43.42      5.46 o 
  -8   5   4        6.35       10.25      5.02 o 
  -7   5   4       25.02       24.10      4.84 o 
  -6   5   4      207.43      198.06      5.12 o 
  -5   5   4      187.25      187.15      4.92 o 
  -4   5   4      615.74      574.71      5.47 o 
  -3   5   4      102.97      113.53      4.81 o 
  -2   5   4      360.81      343.98      4.97 o 
  -1   5   4      339.75      331.01      5.10 o 
   0   5   4      215.91      206.17      5.00 o 
   1   5   4       79.13       73.23      4.89 o 
   2   5   4      292.07      277.40      5.02 o 
   3   5   4        8.17        7.95      4.35 o 
   4   5   4       79.30       80.06      4.67 o 
   5   5   4      329.28      317.61      5.64 o 
   6   5   4        2.14        0.57      5.15 o 
   7   5   4      145.21      145.20      5.62 o 
   8   5   4       44.35       48.70      5.31 o 
   9   5   4        1.37        3.35      5.46 o 
  10   5   4       78.07       74.76      6.00 o 
  11   5   4       40.84       38.22      6.18 o 
  12   5   4       18.19       21.99      6.46 o 
  13   5   4       19.92       21.36      6.98 o 
 -16   6   4        7.87       11.32      6.93 o 
 -15   6   4       29.34       25.33      5.98 o 
 -14   6   4       44.68       52.89      6.42 o 
 -13   6   4       16.87       20.04      6.06 o 
 -12   6   4       98.56      105.09      5.75 o 
 -11   6   4        2.37        1.41      5.37 o 
 -10   6   4      134.20      142.82      5.58 o 
  -9   6   4        0.14        1.88      5.79 o 
  -8   6   4       38.59       36.90      5.06 o 
  -7   6   4       26.52       28.37      4.99 o 
  -6   6   4      176.27      176.82      5.11 o 
  -5   6   4      313.48      303.23      5.19 o 
  -4   6   4       49.63       53.59      4.42 o 
  -3   6   4      675.34      634.31      6.20 o 
  -2   6   4       26.27       31.77      4.44 o 
  -1   6   4      570.92      530.59      5.38 o 
   0   6   4      114.53      112.40      4.71 o 
   1   6   4      332.31      301.82      5.20 o 
   2   6   4       90.15       83.55      4.42 o 
   3   6   4      132.64      120.20      4.87 o 
   4   6   4      176.71      166.29      4.93 o 
   5   6   4        1.67       -0.12      4.79 o 
   6   6   4      281.12      284.89      5.38 o 
   7   6   4       30.05       35.16      5.09 o 
   8   6   4       29.07       32.80      5.23 o 
   9   6   4      104.83      108.84      5.39 o 
  10   6   4       28.25       27.84      5.48 o 
  11   6   4       39.78       43.28      5.75 o 
  12   6   4       19.60       25.22      6.11 o 
 -15   7   4       55.99       56.24      7.29 o 
 -14   7   4        8.09       12.95      6.49 o 
 -13   7   4      110.44      126.47      6.59 o 
 -12   7   4        3.58        4.91      5.70 o 
 -11   7   4      167.44      173.20      5.91 o 
 -10   7   4       11.29       16.44      5.58 o 
  -9   7   4       58.58       53.55      6.92 o 
  -8   7   4       38.29       40.89      5.78 o 
  -7   7   4       11.41        8.56      4.96 o 
  -6   7   4       43.79       44.81      4.88 o 
  -5   7   4        9.17        6.58      4.96 o 
  -4   7   4       78.57       73.63      4.90 o 
  -3   7   4       73.13       78.98      4.84 o 
  -2   7   4      278.34      266.46      4.98 o 
  -1   7   4       41.61       41.35      4.78 o 
   0   7   4      178.37      178.39      5.24 o 
   1   7   4       89.08       85.20      4.82 o 
   2   7   4      112.36      105.17      4.72 o 
   3   7   4       66.11       63.48      5.07 o 
   4   7   4       50.81       47.54      5.09 o 
   5   7   4       53.64       54.69      5.31 o 
   6   7   4        3.74        6.98      5.35 o 
   7   7   4       18.59       19.25      5.32 o 
   8   7   4       12.17       14.71      5.57 o 
   9   7   4       24.01       25.38      5.65 o 
  10   7   4       28.81       33.34      5.92 o 
  11   7   4       25.56       31.43      6.32 o 
 -13   8   4        6.63       10.49      7.45 o 
 -12   8   4       77.67       94.14      7.23 o 
 -11   8   4        0.15        5.58      6.73 o 
 -10   8   4       93.30      101.15      6.19 o 
  -9   8   4       17.71       21.18      6.29 o 
  -8   8   4       64.60       72.24      5.58 o 
  -7   8   4       78.99       78.67      5.51 o 
  -6   8   4       36.08       39.93      5.29 o 
  -5   8   4       79.47       76.84      5.24 o 
  -4   8   4        0.29       -0.08      5.25 o 
  -3   8   4      144.75      137.33      5.06 o 
  -2   8   4        4.76        5.84      4.87 o 
  -1   8   4      166.54      166.37      5.57 o 
   0   8   4       25.05       28.02      4.96 o 
   1   8   4       59.71       58.12      5.10 o 
   2   8   4       61.67       63.57      5.36 o 
   3   8   4       36.77       36.28      5.29 o 
   4   8   4       64.04       67.93      5.12 o 
   5   8   4        2.92        3.97      5.73 o 
   6   8   4       42.63       47.81      5.85 o 
   7   8   4        3.54        5.25      5.75 o 
   8   8   4       39.10       42.17      6.22 o 
   9   8   4       27.56       31.29      5.89 o 
 -10   9   4        3.15        6.86      6.29 o 
  -9   9   4       24.60       27.97      6.15 o 
  -8   9   4        0.05        0.56      6.22 o 
  -7   9   4       42.36       42.28      6.00 o 
  -6   9   4       37.97       46.99      5.70 o 
  -5   9   4       30.56       35.63      5.45 o 
  -4   9   4      102.19      109.73      5.77 o 
  -3   9   4        1.76       -0.70      5.32 o 
  -2   9   4      165.00      157.82      6.35 o 
  -1   9   4       15.39       25.47      5.45 o 
   0   9   4       99.34      102.18      5.73 o 
   1   9   4       39.29       34.03      5.37 o 
   2   9   4       54.90       54.16      5.64 o 
   3   9   4       53.35       56.70      5.57 o 
   4   9   4        8.19       10.65      5.58 o 
   5   9   4       62.46       68.23      5.95 o 
   6   9   4        4.05        7.84      6.42 o 
   7   9   4       32.27       35.83      6.70 o 
  -7  10   4        0.01        2.16      6.15 o 
  -6  10   4        0.02       -3.35      6.08 o 
  -5  10   4       10.17       15.55      6.15 o 
  -4  10   4        2.10        4.34      6.18 o 
  -3  10   4       16.51       18.79      6.38 o 
  -2  10   4       14.23       14.63      5.97 o 
  -1  10   4        7.49        9.52      6.20 o 
   0  10   4       16.92       19.72      6.07 o 
   1  10   4        4.07        7.96      5.85 o 
   2  10   4        2.70        3.24      5.99 o 
   3  10   4        8.15       11.58      5.98 o 
 -19   1   5        0.24        4.00      6.44 o 
 -18   1   5       13.94       14.54      6.27 o 
 -17   1   5        6.13        5.74      5.72 o 
 -16   1   5       46.32       43.37      5.67 o 
 -15   1   5       30.06       34.12      5.63 o 
 -14   1   5       16.27       16.24      5.19 o 
 -13   1   5      171.89      178.67      5.25 o 
 -12   1   5       23.33       24.36      5.02 o 
 -11   1   5      235.45      226.85      5.51 o 
 -10   1   5        5.16        6.82      4.58 o 
  -9   1   5      224.23      208.83      5.20 o 
  -8   1   5       12.56       22.62      5.18 o 
  -7   1   5      140.32      137.32      5.31 o 
  -6   1   5      641.91      653.82      6.38 o 
  -5   1   5       66.18       75.53      4.84 o 
  -4   1   5      647.21      656.12      6.24 o 
  -3   1   5      228.06      241.42      5.56 o 
  -2   1   5       78.77       74.52      4.78 o 
  -1   1   5     1296.27     1348.65      7.96 o 
   0   1   5        2.72        5.92      4.92 o 
   1   1   5       64.05       67.80      5.27 o 
   2   1   5       38.96       42.40      4.78 o 
   3   1   5      152.16      170.87      5.60 o 
   4   1   5        2.65        2.90      4.73 o 
   5   1   5      282.68      290.55      5.38 o 
   6   1   5       13.83       16.32      4.97 o 
   7   1   5       78.95       80.45      4.55 o 
   8   1   5       39.06       39.09      4.88 o 
   9   1   5       12.21       14.27      5.12 o 
  10   1   5       42.91       38.18      5.18 o 
  11   1   5        2.27        5.36      4.91 o 
  12   1   5       15.78       18.18      5.51 o 
  13   1   5        1.22        5.09      5.83 o 
  14   1   5        7.63        8.75      6.06 o 
 -19   2   5       19.99       23.21      6.88 o 
 -18   2   5       24.19       26.80      6.28 o 
 -17   2   5       47.48       50.89      6.20 o 
 -16   2   5       35.14       39.98      5.80 o 
 -15   2   5       18.42       18.83      5.51 o 
 -14   2   5       75.06       75.47      5.55 o 
 -13   2   5        8.17       13.02      5.26 o 
 -12   2   5      131.19      132.49      5.24 o 
 -11   2   5      123.69      126.34      5.40 o 
 -10   2   5        9.87       11.69      5.19 o 
  -9   2   5       31.18       33.82      5.41 o 
  -8   2   5       50.45       51.87      5.13 o 
  -7   2   5      347.66      362.43      5.69 o 
  -6   2   5       98.77      120.21      5.09 o 
  -5   2   5      728.45      735.28      6.50 o 
  -4   2   5      345.91      371.40      5.41 o 
  -3   2   5      425.41      425.89      5.65 o 
  -2   2   5      154.94      142.11      4.87 o 
  -1   2   5      207.10      226.18      5.46 o 
   0   2   5       53.35       47.12      5.02 o 
   1   2   5      137.51      139.16      5.32 o 
   2   2   5       53.38       50.45      4.74 o 
   3   2   5        7.94        9.08      4.85 o 
   4   2   5      366.24      374.65      5.72 o 
   5   2   5       61.03       62.02      4.84 o 
   6   2   5      247.57      243.92      5.10 o 
   7   2   5       64.52       70.71      5.05 o 
   8   2   5       30.16       28.91      5.37 o 
   9   2   5      111.42      116.34      5.42 o 
  10   2   5        2.20        3.75      5.24 o 
  11   2   5       45.09       47.94      5.76 o 
  12   2   5        6.66        4.31      5.40 o 
  13   2   5       26.32       28.36      6.22 o 
  14   2   5        9.11       12.46      6.09 o 
 -18   3   5       52.86       52.74      6.81 o 
 -17   3   5       66.17       71.73      6.52 o 
 -16   3   5       14.54       15.06      6.55 o 
 -15   3   5       74.71       80.03      5.91 o 
 -14   3   5        0.11        4.41      5.65 o 
 -13   3   5      374.67      372.19      5.93 o 
 -12   3   5       25.03       28.07      5.61 o 
 -11   3   5      184.17      175.44      5.67 o 
 -10   3   5      145.66      143.27      5.45 o 
  -9   3   5      111.45      107.46      5.10 o 
  -8   3   5      322.04      315.34      5.75 o 
  -7   3   5       49.75       46.99      5.08 o 
  -6   3   5      391.43      382.10      5.79 o 
  -5   3   5        6.34       12.06      4.68 o 
  -4   3   5       86.68       89.14      4.79 o 
  -3   3   5       80.75       82.47      4.70 o 
  -2   3   5      269.78      258.88      5.33 o 
  -1   3   5      327.00      327.35      5.13 o 
   0   3   5      113.10      103.27      4.73 o 
   1   3   5      109.21      104.72      5.31 o 
   2   3   5       32.31       27.69      4.56 o 
   3   3   5      526.47      526.98      5.93 o 
   4   3   5        0.48        0.26      4.88 o 
   5   3   5      166.97      163.94      4.82 o 
   6   3   5        3.16        4.91      4.94 o 
   7   3   5      122.39      119.87      5.22 o 
   8   3   5       44.58       50.86      5.12 o 
   9   3   5        3.30        6.73      5.22 o 
  10   3   5       68.53       74.82      5.97 o 
  11   3   5        3.28        4.35      5.56 o 
  12   3   5       49.08       52.87      6.24 o 
  13   3   5        1.80        8.46      5.95 o 
  14   3   5       33.09       35.25      6.39 o 
 -18   4   5       24.71       34.17      6.84 o 
 -17   4   5       83.73       86.64      6.54 o 
 -16   4   5       22.95       27.61      5.91 o 
 -15   4   5       14.68       16.87      5.93 o 
 -14   4   5      164.84      167.49      6.11 o 
 -13   4   5        2.36        2.34      5.36 o 
 -12   4   5      526.19      509.96      6.32 o 
 -11   4   5       25.22       25.17      5.37 o 
 -10   4   5      260.22      232.51      6.25 o 
  -9   4   5      268.45      286.63      5.39 o 
  -8   4   5      407.97      378.19      5.83 o 
  -7   4   5      912.09      874.72      6.72 o 
  -6   4   5      101.92      108.90      4.78 o 
  -5   4   5      447.96      432.15      5.52 o 
  -4   4   5        0.44        3.47      4.58 o 
  -3   4   5      454.91      435.64      5.69 o 
  -2   4   5      481.36      459.03      5.52 o 
  -1   4   5      389.98      371.13      5.40 o 
   0   4   5      259.77      244.10      4.95 o 
   1   4   5       39.89       42.01      4.97 o 
   2   4   5      526.98      515.99      5.39 o 
   3   4   5        0.57        0.30      4.83 o 
   4   4   5      518.16      501.05      5.86 o 
   5   4   5       22.15       24.46      4.93 o 
   6   4   5      157.72      153.19      5.01 o 
   7   4   5       37.10       38.04      5.19 o 
   8   4   5       55.91       55.33      5.29 o 
   9   4   5      123.49      120.84      5.39 o 
  10   4   5        1.72        6.00      5.67 o 
  11   4   5       77.61       77.97      5.83 o 
  12   4   5        0.06        3.03      5.74 o 
  13   4   5       52.25       49.94      6.23 o 
 -17   5   5       22.94       22.38      7.35 o 
 -16   5   5       59.31       64.04      7.02 o 
 -15   5   5        9.50       15.02      6.56 o 
 -14   5   5        3.92        6.13      5.85 o 
 -13   5   5      174.68      175.80      5.72 o 
 -12   5   5       14.46       16.16      5.85 o 
 -11   5   5       85.37       89.04      5.57 o 
 -10   5   5       12.12       11.49      5.50 o 
  -9   5   5       57.06       59.94      5.32 o 
  -8   5   5      188.60      200.73      5.63 o 
  -7   5   5      142.89      142.95      5.31 o 
  -6   5   5      602.21      562.07      5.88 o 
  -5   5   5      226.44      221.20      5.05 o 
  -4   5   5      404.73      392.17      5.52 o 
  -3   5   5        1.00        0.53      4.66 o 
  -2   5   5      359.08      344.55      5.10 o 
  -1   5   5      262.20      240.21      4.84 o 
   0   5   5      155.44      148.96      4.72 o 
   1   5   5       46.94       51.05      4.62 o 
   2   5   5       25.99       27.12      4.93 o 
   3   5   5      352.81      347.43      5.61 o 
   4   5   5       30.58       32.73      5.58 o 
   5   5   5      265.93      255.12      5.42 o 
   6   5   5       52.09       58.38      5.03 o 
   7   5   5      110.88      115.21      5.40 o 
   8   5   5       93.20       97.37      5.58 o 
   9   5   5        5.17       12.26      5.43 o 
  10   5   5       77.71       77.76      5.89 o 
  11   5   5        1.05       -3.25      6.16 o 
  12   5   5       28.10       29.43      6.29 o 
 -16   6   5        9.20       12.52      7.34 o 
 -15   6   5        9.49       14.15      6.70 o 
 -14   6   5       47.01       44.71      6.20 o 
 -13   6   5       22.72       26.77      6.18 o 
 -12   6   5      114.27      115.77      6.11 o 
 -11   6   5       50.19       50.11      5.61 o 
 -10   6   5        3.37        1.00      6.40 o 
  -9   6   5        0.34        1.17      5.25 o 
  -8   6   5        6.13        9.42      5.06 o 
  -7   6   5       61.41       61.87      4.71 o 
  -6   6   5       27.01       23.18      5.00 o 
  -5   6   5       99.82       97.93      5.03 o 
  -4   6   5       26.30       25.24      4.70 o 
  -3   6   5        6.99       10.89      4.72 o 
  -2   6   5      259.50      225.60      4.84 o 
  -1   6   5        1.00        1.77      4.58 o 
   0   6   5       36.02       39.83      5.27 o 
   1   6   5       11.96       11.08      4.79 o 
   2   6   5        0.05        1.99      4.89 o 
   3   6   5        5.21        5.73      4.95 o 
   4   6   5       90.42       86.60      5.16 o 
   5   6   5        0.43        0.73      5.13 o 
   6   6   5       73.47       79.54      5.29 o 
   7   6   5        0.03        1.60      5.42 o 
   8   6   5        0.75        6.30      5.55 o 
   9   6   5       11.09       17.83      5.45 o 
  10   6   5       22.66       21.93      5.63 o 
  11   6   5        2.46        2.49      6.24 o 
 -14   7   5        2.74        7.79      7.13 o 
 -13   7   5       31.64       31.00      6.36 o 
 -12   7   5       18.58       24.88      6.36 o 
 -11   7   5        7.66        9.83      6.35 o 
 -10   7   5        7.02       12.36      6.17 o 
  -9   7   5        2.71        3.73      5.88 o 
  -8   7   5        3.82        5.49      5.72 o 
  -7   7   5       15.91       14.06      5.17 o 
  -6   7   5       52.06       47.95      5.19 o 
  -5   7   5       51.96       44.25      5.06 o 
  -4   7   5       14.00       16.50      4.75 o 
  -3   7   5        6.72        4.99      4.60 o 
  -2   7   5        3.67        1.44      5.07 o 
  -1   7   5       63.26       63.21      4.98 o 
   0   7   5       10.32       13.75      5.10 o 
   1   7   5       23.35       19.26      4.81 o 
   2   7   5        0.11        0.13      4.96 o 
   3   7   5        1.57        3.18      5.08 o 
   4   7   5        0.02        2.15      5.04 o 
   5   7   5       23.41       29.70      5.84 o 
   6   7   5        2.53        5.98      5.86 o 
   7   7   5        3.86        9.37      5.68 o 
   8   7   5        0.08        3.91      5.88 o 
   9   7   5       19.13       24.28      6.11 o 
  10   7   5        0.46        4.21      6.50 o 
 -12   8   5        0.17       -0.56      7.78 o 
 -11   8   5        1.58        4.47      6.61 o 
 -10   8   5        8.32       15.06      6.79 o 
  -9   8   5        2.60       -0.54      5.65 o 
  -8   8   5        1.47        1.93      5.13 o 
  -7   8   5        0.33        1.97      5.49 o 
  -6   8   5       29.41       30.60      5.47 o 
  -5   8   5        0.03        0.18      5.49 o 
  -4   8   5       49.49       51.83      5.01 o 
  -3   8   5        3.65        3.51      5.24 o 
  -2   8   5        0.11       -1.41      5.20 o 
  -1   8   5        4.02        3.13      5.57 o 
   0   8   5        8.95       10.96      5.39 o 
   1   8   5        0.28       -1.16      5.14 o 
   2   8   5        1.03        0.88      5.30 o 
   3   8   5        0.47       -0.82      5.65 o 
   4   8   5        8.72       10.09      5.75 o 
   5   8   5        0.28        3.75      5.93 o 
   6   8   5        0.83        2.77      5.70 o 
   7   8   5        0.00        7.33      6.33 o 
   8   8   5        5.13        8.99      6.56 o 
 -10   9   5        5.57        3.21      6.39 o 
  -9   9   5        8.20       14.80      7.03 o 
  -8   9   5        4.10        4.51      6.13 o 
  -7   9   5        0.10       -1.99      6.12 o 
  -6   9   5       19.20       23.54      5.88 o 
  -5   9   5        6.16        8.20      6.07 o 
  -4   9   5       48.87       48.49      5.91 o 
  -3   9   5        0.10        5.46      5.65 o 
  -2   9   5       22.81       20.14      6.11 o 
  -1   9   5        0.87        1.46      5.69 o 
   0   9   5       10.55       10.95      5.73 o 
   1   9   5       23.18       27.92      5.92 o 
   2   9   5        2.82        4.20      5.94 o 
   3   9   5        4.31        6.06      6.13 o 
   4   9   5        0.28       -2.52      6.33 o 
   5   9   5        5.81       10.45      6.44 o 
  -5  10   5       15.96       16.66      6.55 o 
  -4  10   5        6.49       11.02      6.08 o 
  -3  10   5       41.36       50.01      6.62 o 
  -2  10   5        0.51        0.92      6.12 o 
  -1  10   5       38.80       40.13      6.07 o 
   0  10   5       32.07       32.37      6.39 o 
   1  10   5       12.73       15.85      6.24 o 
 -19   0   6      115.90      110.54     10.55 o 
 -18   0   6      113.91      117.95      9.75 o 
 -17   0   6        0.22        0.82      8.84 o 
 -16   0   6      130.47      134.55      8.37 o 
 -15   0   6       24.32       27.24      7.87 o 
 -14   0   6      314.99      323.46      8.83 o 
 -13   0   6       25.79       34.34      7.84 o 
 -12   0   6      199.87      193.13      7.58 o 
 -11   0   6      892.74      853.48      9.82 o 
 -10   0   6     1402.37     1309.37     10.65 o 
  -9   0   6     2412.73     2352.40     12.90 o 
  -8   0   6      602.66      582.70      8.86 o 
  -7   0   6     2586.15     2454.93     13.18 o 
  -6   0   6      120.87      119.50      7.36 o 
  -5   0   6      636.28      661.11      8.91 o 
  -4   0   6      158.41      131.33      7.20 o 
  -3   0   6     1051.13     1124.85     10.45 o 
  -2   0   6      837.67      810.80      9.74 o 
  -1   0   6      148.11      177.26      7.72 o 
   0   0   6     1543.07     1623.55     12.85 o 
   1   0   6       77.56       71.40      8.11 o 
   2   0   6     4740.41     4868.96     18.60 o 
   3   0   6      104.46      102.63      6.94 o 
   4   0   6      192.16      205.75      8.14 o 
   5   0   6      116.78      109.99      7.26 o 
   6   0   6      211.04      190.55      7.40 o 
   7   0   6       65.33       69.97      8.53 o 
   8   0   6       86.06       63.27      7.87 o 
   9   0   6       88.08       92.80      7.09 o 
  10   0   6        8.63       12.23      8.14 o 
  11   0   6       58.63       56.05      7.90 o 
  12   0   6      127.52      142.22      9.13 o 
  13   0   6       37.49       39.93      9.73 o 
 -19   1   6       52.60       53.95      7.32 o 
 -18   1   6       33.09       37.17      6.75 o 
 -17   1   6      146.19      153.63      6.51 o 
 -16   1   6       34.63       34.30      5.85 o 
 -15   1   6      147.87      157.35      5.79 o 
 -14   1   6       17.05       24.67      5.80 o 
 -13   1   6       56.77       51.81      5.80 o 
 -12   1   6      337.25      319.58      6.25 o 
 -11   1   6       60.58       54.63      5.70 o 
 -10   1   6     1092.92     1049.06      7.46 o 
  -9   1   6      557.75      526.79      6.44 o 
  -8   1   6     1604.60     1560.90      8.13 o 
  -7   1   6       69.84       65.21      5.07 o 
  -6   1   6      856.89      831.38      6.60 o 
  -5   1   6        9.75        7.19      4.85 o 
  -4   1   6      492.35      493.36      5.92 o 
  -3   1   6       60.24       44.35      4.84 o 
  -2   1   6      720.89      732.38      6.65 o 
  -1   1   6      149.36      142.15      5.42 o 
   0   1   6        7.28        9.28      5.19 o 
   1   1   6     2024.80     2088.48      9.23 o 
   2   1   6        1.68        4.57      5.48 o 
   3   1   6     1058.05     1040.03      7.45 o 
   4   1   6       60.66       62.61      5.55 o 
   5   1   6       37.46       37.43      5.61 o 
   6   1   6       44.61       41.49      5.28 o 
   7   1   6      272.48      218.86      5.59 o 
   8   1   6       57.37       58.91      5.87 o 
   9   1   6        0.70        1.05      5.65 o 
  10   1   6       54.64       58.03      6.19 o 
  11   1   6       12.08       11.99      5.79 o 
  12   1   6       45.54       47.90      5.99 o 
  13   1   6      110.95      131.76      6.95 o 
 -18   2   6       75.85       82.03      7.42 o 
 -17   2   6        2.70        5.73      6.08 o 
 -16   2   6       83.86       95.56      6.68 o 
 -15   2   6       22.12       30.61      6.29 o 
 -14   2   6       72.61       80.78      5.92 o 
 -13   2   6      119.10      124.39      5.87 o 
 -12   2   6        3.60        1.45      5.68 o 
 -11   2   6      572.11      532.73      6.28 o 
 -10   2   6      226.05      211.35      6.02 o 
  -9   2   6      445.61      436.72      6.16 o 
  -8   2   6       32.46       36.95      5.43 o 
  -7   2   6      513.43      485.60      6.23 o 
  -6   2   6       47.84       44.46      5.23 o 
  -5   2   6      270.99      272.67      5.45 o 
  -4   2   6       28.31       40.65      4.91 o 
  -3   2   6      178.51      174.56      5.09 o 
  -2   2   6      106.70      103.45      4.84 o 
  -1   2   6        1.54        3.55      4.67 o 
   0   2   6      227.46      237.28      5.73 o 
   1   2   6        8.81       12.05      5.00 o 
   2   2   6     1101.39     1097.63      7.15 o 
   3   2   6        5.72        8.46      5.37 o 
   4   2   6       59.47       55.69      5.49 o 
   5   2   6       10.88        8.03      5.26 o 
   6   2   6      211.80      197.11      5.86 o 
   7   2   6        0.60        1.98      4.80 o 
   8   2   6       40.54       36.36      5.31 o 
   9   2   6        8.94       13.14      5.63 o 
  10   2   6        1.60        1.36      5.85 o 
  11   2   6       14.22       21.03      6.46 o 
  12   2   6       20.93       27.90      6.30 o 
  13   2   6       16.24       21.21      6.64 o 
 -18   3   6        8.94        6.53      6.65 o 
 -17   3   6       11.61       10.49      6.95 o 
 -16   3   6        2.90        2.00      6.05 o 
 -15   3   6       33.03       38.72      6.08 o 
 -14   3   6        0.00        4.67      5.65 o 
 -13   3   6        9.85       11.23      5.87 o 
 -12   3   6      139.48      145.66      5.82 o 
 -11   3   6       93.79       86.52      5.43 o 
 -10   3   6      326.83      313.49      6.07 o 
  -9   3   6      600.17      550.87      6.39 o 
  -8   3   6      333.56      301.23      5.96 o 
  -7   3   6        9.34       11.43      5.26 o 
  -6   3   6      423.79      408.28      6.03 o 
  -5   3   6       14.53       22.93      4.89 o 
  -4   3   6      199.52      195.80      5.12 o 
  -3   3   6       40.95       37.12      4.66 o 
  -2   3   6       13.19       16.02      4.72 o 
  -1   3   6      165.16      161.25      5.04 o 
   0   3   6       21.27       22.56      4.90 o 
   1   3   6      649.70      646.21      6.43 o 
   2   3   6        1.71       -2.41      5.32 o 
   3   3   6      263.64      244.56      5.84 o 
   4   3   6        4.13        4.93      5.37 o 
   5   3   6       33.59       35.75      5.42 o 
   6   3   6        0.01        2.78      5.09 o 
   7   3   6      103.44       91.40      5.39 o 
   8   3   6        1.79        3.83      5.35 o 
   9   3   6        3.54        1.69      5.45 o 
  10   3   6        0.35        0.51      5.44 o 
  11   3   6        5.26        8.52      5.81 o 
  12   3   6        2.11        2.25      6.36 o 
  13   3   6       34.86       38.95      6.60 o 
 -17   4   6        0.29       -1.03      7.20 o 
 -16   4   6        0.46        3.64      6.49 o 
 -15   4   6        0.01        1.91      6.37 o 
 -14   4   6        0.31       -3.33      5.61 o 
 -13   4   6        7.97        8.10      5.45 o 
 -12   4   6       33.87       36.51      5.84 o 
 -11   4   6       36.44       38.85      5.86 o 
 -10   4   6       77.38       73.19      5.34 o 
  -9   4   6      123.76      114.29      5.54 o 
  -8   4   6       43.00       49.18      5.20 o 
  -7   4   6       64.47       59.14      5.52 o 
  -6   4   6        0.73        0.86      4.81 o 
  -5   4   6       17.03       18.53      4.87 o 
  -4   4   6       72.94       85.74      5.00 o 
  -3   4   6       54.85       46.38      4.71 o 
  -2   4   6       49.41       51.64      5.22 o 
  -1   4   6       31.11       33.44      4.86 o 
   0   4   6        4.86        5.24      4.83 o 
   1   4   6        0.10       -0.85      4.69 o 
   2   4   6      276.01      262.27      5.43 o 
   3   4   6        2.41        2.75      4.87 o 
   4   4   6        4.22        6.41      5.15 o 
   5   4   6        1.33        2.70      5.23 o 
   6   4   6        7.61        7.55      5.27 o 
   7   4   6       14.95       12.95      5.48 o 
   8   4   6        9.21        4.83      5.48 o 
   9   4   6        6.80        6.85      5.75 o 
  10   4   6        0.14        2.36      5.70 o 
  11   4   6        0.94        4.91      6.03 o 
  12   4   6       10.21       14.27      6.52 o 
 -16   5   6       20.92       25.64      6.46 o 
 -15   5   6       13.79       19.03      6.57 o 
 -14   5   6        0.30        0.44      5.94 o 
 -13   5   6       51.37       53.92      5.96 o 
 -12   5   6        9.94       12.94      5.99 o 
 -11   5   6       17.20       20.20      6.36 o 
 -10   5   6        2.97        6.39      5.40 o 
  -9   5   6       20.90       27.09      5.57 o 
  -8   5   6        0.01        0.48      5.44 o 
  -7   5   6        0.80        3.69      5.42 o 
  -6   5   6      152.95      135.79      5.12 o 
  -5   5   6       33.60       35.99      5.49 o 
  -4   5   6      190.82      182.13      5.31 o 
  -3   5   6      186.35      178.83      5.24 o 
  -2   5   6        1.75        4.73      4.74 o 
  -1   5   6      250.83      242.18      5.39 o 
   0   5   6        0.65       -0.83      5.24 o 
   1   5   6        4.93        5.37      5.19 o 
   2   5   6        4.38        2.09      5.33 o 
   3   5   6        1.09       -0.17      4.92 o 
   4   5   6       55.65       54.79      5.34 o 
   5   5   6       56.87       61.04      5.54 o 
   6   5   6      112.42      113.35      5.46 o 
   7   5   6        7.00        5.49      5.81 o 
   8   5   6      116.52      117.64      6.30 o 
   9   5   6        8.31        9.81      5.76 o 
  10   5   6       32.99       30.38      6.42 o 
  11   5   6        1.00        3.08      6.19 o 
 -15   6   6        2.05       10.06      6.77 o 
 -14   6   6       52.35       58.50      6.60 o 
 -13   6   6        6.72        8.66      6.50 o 
 -12   6   6       48.84       51.58      6.14 o 
 -11   6   6       23.21       23.53      6.72 o 
 -10   6   6       10.51       10.05      5.48 o 
  -9   6   6        8.08        3.94      5.58 o 
  -8   6   6       20.86       23.01      5.60 o 
  -7   6   6       24.30       27.41      5.77 o 
  -6   6   6       37.34       38.17      5.30 o 
  -5   6   6      121.69      106.15      5.46 o 
  -4   6   6      111.53      108.34      5.12 o 
  -3   6   6       97.43       94.81      5.14 o 
  -2   6   6      175.83      168.27      4.96 o 
  -1   6   6       15.95       19.10      5.04 o 
   0   6   6       85.85       87.70      5.49 o 
   1   6   6        0.85        1.61      5.11 o 
   2   6   6        7.33        3.95      5.16 o 
   3   6   6       29.04       28.02      5.11 o 
   4   6   6       61.64       65.50      5.36 o 
   5   6   6       83.76       88.35      5.53 o 
   6   6   6        1.68        3.27      5.52 o 
   7   6   6      148.21      143.36      7.11 o 
   8   6   6        5.51        5.70      6.94 o 
   9   6   6       85.22       85.11      7.07 o 
  10   6   6        3.11        9.03      7.09 o 
 -14   7   6        4.67        6.00      6.75 o 
 -13   7   6       71.27       79.91      7.07 o 
 -12   7   6       22.13       24.41      6.75 o 
 -11   7   6       19.94       30.94      6.58 o 
 -10   7   6       59.16       58.43      6.18 o 
  -9   7   6        1.00        4.57      6.46 o 
  -8   7   6       65.73       66.15      5.31 o 
  -7   7   6       15.44       23.44      5.57 o 
  -6   7   6       17.61       14.91      5.09 o 
  -5   7   6      106.26      107.91      5.22 o 
  -4   7   6       23.51       18.34      5.28 o 
  -3   7   6      129.74      133.80      5.44 o 
  -2   7   6       10.83       12.85      5.19 o 
  -1   7   6      119.89      122.16      5.84 o 
   0   7   6        2.32        3.03      5.30 o 
   1   7   6       49.38       50.21      5.26 o 
   2   7   6       23.16       22.14      5.26 o 
   3   7   6       40.85       40.87      5.45 o 
   4   7   6       29.90       31.50      5.56 o 
   5   7   6        5.04        6.02      5.67 o 
   6   7   6       40.24       41.74      6.19 o 
   7   7   6        0.58        5.49      6.04 o 
   8   7   6       60.61       59.66      6.87 o 
 -12   8   6       25.68       26.22      7.66 o 
 -11   8   6        9.87       17.68      8.06 o 
 -10   8   6        0.91        6.61      6.63 o 
  -9   8   6       48.71       54.29      6.23 o 
  -8   8   6        0.54        0.99      5.91 o 
  -7   8   6       75.51       84.75      6.07 o 
  -6   8   6       24.17       25.09      5.64 o 
  -5   8   6       53.03       52.36      5.69 o 
  -4   8   6       59.23       57.55      5.51 o 
  -3   8   6       66.76       69.04      5.44 o 
  -2   8   6       75.82       79.69      5.47 o 
  -1   8   6       12.70       15.60      5.61 o 
   0   8   6       53.85       51.17      5.85 o 
   1   8   6        1.67        5.46      5.61 o 
   2   8   6       37.60       36.78      6.01 o 
   3   8   6       22.61       25.23      5.80 o 
   4   8   6       15.07       17.60      6.16 o 
   5   8   6       32.95       38.92      6.42 o 
   6   8   6        0.20        4.64      6.53 o 
  -9   9   6        0.01       -1.59      6.89 o 
  -8   9   6       12.16       15.64      6.42 o 
  -7   9   6        5.02        6.48      6.04 o 
  -6   9   6       27.04       27.80      6.26 o 
  -5   9   6       17.70       20.11      6.05 o 
  -4   9   6       37.52       40.55      5.90 o 
  -3   9   6       40.74       45.26      5.93 o 
  -2   9   6       15.76       19.97      6.28 o 
  -1   9   6       52.07       57.16      6.13 o 
   0   9   6        1.28        4.39      5.96 o 
   1   9   6       26.65       23.51      6.28 o 
   2   9   6        1.19       -0.66      6.46 o 
   3   9   6       20.22       19.43      6.32 o 
 -18   1   7        0.96        4.41      7.58 o 
 -17   1   7        7.36        9.14      7.15 o 
 -16   1   7        0.27       -2.17      6.59 o 
 -15   1   7       25.51       27.63      6.64 o 
 -14   1   7       29.44       27.63      6.04 o 
 -13   1   7       29.82       31.75      6.16 o 
 -12   1   7      138.01      130.69      5.92 o 
 -11   1   7       21.69       20.16      5.78 o 
 -10   1   7       60.58       63.29      5.68 o 
  -9   1   7        9.81        8.51      5.63 o 
  -8   1   7      165.26      156.35      5.43 o 
  -7   1   7        1.93        4.84      5.05 o 
  -6   1   7      284.19      281.77      5.76 o 
  -5   1   7       37.18       38.79      4.93 o 
  -4   1   7      104.33      102.30      5.20 o 
  -3   1   7      481.30      496.75      6.23 o 
  -2   1   7       45.94       42.16      5.20 o 
  -1   1   7      369.11      378.62      6.22 o 
   0   1   7       56.13       59.39      5.93 o 
   1   1   7       97.09      105.74      5.88 o 
   2   1   7       72.26       64.54      5.76 o 
   3   1   7       46.29       43.25      5.51 o 
   4   1   7      154.69      158.01      5.92 o 
   5   1   7       41.34       41.45      5.48 o 
   6   1   7       82.80       87.74      5.88 o 
   7   1   7        8.30        8.11      5.88 o 
   8   1   7       34.36       34.32      5.89 o 
   9   1   7       43.93       45.45      6.06 o 
  10   1   7        5.71        6.54      6.33 o 
  11   1   7        8.76       10.86      6.20 o 
  12   1   7        0.69        8.31      7.04 o 
 -18   2   7       44.42       52.13      7.11 o 
 -17   2   7        4.42        4.45      7.14 o 
 -16   2   7       37.25       42.70      6.82 o 
 -15   2   7       37.46       40.65      6.32 o 
 -14   2   7       54.35       56.65      6.39 o 
 -13   2   7      224.34      201.29      6.14 o 
 -12   2   7        2.08        0.12      5.33 o 
 -11   2   7      165.74      158.00      6.42 o 
 -10   2   7       63.40       60.90      5.59 o 
  -9   2   7       92.81       91.36      5.77 o 
  -8   2   7      218.71      225.44      5.97 o 
  -7   2   7      155.76      159.29      5.79 o 
  -6   2   7      122.66      126.35      5.43 o 
  -5   2   7       78.43       71.88      5.21 o 
  -4   2   7      356.66      375.53      5.85 o 
  -3   2   7        0.25        2.03      4.94 o 
  -2   2   7      490.80      511.19      6.45 o 
  -1   2   7       39.19       37.44      5.30 o 
   0   2   7      112.21      116.08      6.08 o 
   1   2   7        6.50        9.42      5.63 o 
   2   2   7       63.51       65.88      5.58 o 
   3   2   7      107.79      106.48      5.78 o 
   4   2   7       42.89       38.75      5.49 o 
   5   2   7      105.54      106.76      5.80 o 
   6   2   7       11.16       12.69      5.88 o 
   7   2   7       99.79       99.90      6.40 o 
   8   2   7       55.26       62.59      6.06 o 
   9   2   7       49.44       49.62      6.36 o 
  10   2   7       16.32       22.67      6.24 o 
  11   2   7       17.30       18.81      7.01 o 
  12   2   7       13.48       15.71      6.37 o 
 -18   3   7        2.13        3.84      7.36 o 
 -17   3   7       19.89       29.42      7.29 o 
 -16   3   7       47.64       48.72      6.97 o 
 -15   3   7       45.00       47.24      6.74 o 
 -14   3   7      159.64      152.41      6.34 o 
 -13   3   7       42.49       44.96      5.89 o 
 -12   3   7      273.92      263.94      6.10 o 
 -11   3   7        4.37        3.23      5.71 o 
 -10   3   7      267.06      252.03      6.27 o 
  -9   3   7       64.06       61.65      5.63 o 
  -8   3   7      394.41      378.03      6.10 o 
  -7   3   7      140.32      129.57      5.66 o 
  -6   3   7       59.93       64.66      5.22 o 
  -5   3   7      181.63      180.28      5.49 o 
  -4   3   7        1.52        1.43      5.25 o 
  -3   3   7      740.94      768.44      6.41 o 
  -2   3   7       21.63       17.06      5.03 o 
  -1   3   7      294.07      300.75      5.99 o 
   0   3   7       67.43       66.51      6.12 o 
   1   3   7      271.70      281.21      5.84 o 
   2   3   7      178.26      173.85      5.85 o 
   3   3   7      112.39      118.05      5.65 o 
   4   3   7      168.08      166.41      6.04 o 
   5   3   7       37.26       39.40      5.83 o 
   6   3   7       86.77       82.57      6.25 o 
   7   3   7        5.95       11.15      6.16 o 
   8   3   7       94.02       96.09      6.66 o 
   9   3   7       32.94       39.97      6.43 o 
  10   3   7       34.17       34.98      6.91 o 
  11   3   7       11.58       18.84      6.80 o 
 -17   4   7        2.47        1.71      7.39 o 
 -16   4   7        9.76       16.18      7.19 o 
 -15   4   7       53.73       52.49      6.54 o 
 -14   4   7       86.53       93.52      6.11 o 
 -13   4   7      181.90      167.74      6.19 o 
 -12   4   7       25.32       29.55      6.47 o 
 -11   4   7      206.96      206.34      6.03 o 
 -10   4   7        0.17        0.37      5.36 o 
  -9   4   7      557.09      529.01      6.58 o 
  -8   4   7       67.08       76.75      5.78 o 
  -7   4   7      489.21      465.03      7.50 o 
  -6   4   7       80.42       76.53      5.38 o 
  -5   4   7       74.52       66.67      5.17 o 
  -4   4   7      606.80      591.89      6.57 o 
  -3   4   7       15.23       16.53      5.41 o 
  -2   4   7      800.72      780.56      6.61 o 
  -1   4   7       24.57       20.21      5.02 o 
   0   4   7      387.30      377.33      6.61 o 
   1   4   7      172.67      164.41      5.61 o 
   2   4   7      324.99      320.92      5.97 o 
   3   4   7      362.20      365.94      6.10 o 
   4   4   7       58.69       60.17      5.47 o 
   5   4   7      172.74      169.58      5.93 o 
   6   4   7        2.05        3.76      6.17 o 
   7   4   7      141.37      139.68      6.60 o 
   8   4   7       70.14       78.62      6.77 o 
   9   4   7       66.53       67.99      6.75 o 
  10   4   7       28.94       32.39      7.17 o 
  11   4   7       19.45       16.55      7.43 o 
 -16   5   7        5.83        4.27      7.21 o 
 -15   5   7       40.50       45.44      6.81 o 
 -14   5   7      118.18      113.31      6.42 o 
 -13   5   7       35.91       35.39      6.47 o 
 -12   5   7      175.85      170.78      7.03 o 
 -11   5   7        4.76        7.72      5.99 o 
 -10   5   7       92.06       89.70      5.78 o 
  -9   5   7       85.89       87.56      5.64 o 
  -8   5   7      255.93      235.91      6.20 o 
  -7   5   7      112.63      107.87      5.66 o 
  -6   5   7      116.78      105.38      5.47 o 
  -5   5   7      125.02      116.20      5.59 o 
  -4   5   7       13.44       10.79      5.10 o 
  -3   5   7      672.86      648.78      6.28 o 
  -2   5   7       11.36       11.78      5.06 o 
  -1   5   7      271.03      260.70      6.04 o 
   0   5   7       21.89       17.48      6.14 o 
   1   5   7      122.94      126.64      5.48 o 
   2   5   7      100.46       99.30      5.72 o 
   3   5   7       57.12       56.77      5.93 o 
   4   5   7      144.93      142.81      6.12 o 
   5   5   7       27.52       21.99      6.09 o 
   6   5   7       86.69       87.78      6.26 o 
   7   5   7       23.80       30.47      6.21 o 
   8   5   7       70.85       70.16      6.83 o 
   9   5   7       66.81       68.46      6.48 o 
  10   5   7       18.48       17.27      7.55 o 
 -15   6   7       20.66       20.99      7.49 o 
 -14   6   7       18.80       22.19      7.03 o 
 -13   6   7      160.70      162.52      6.75 o 
 -12   6   7        0.08        0.47      7.14 o 
 -11   6   7       61.57       64.03      6.29 o 
 -10   6   7       12.26       12.94      6.09 o 
  -9   6   7       24.45       22.65      6.07 o 
  -8   6   7       37.05       35.67      5.74 o 
  -7   6   7       60.20       59.78      6.31 o 
  -6   6   7        0.54        2.84      5.36 o 
  -5   6   7       10.69       10.29      5.48 o 
  -4   6   7      124.96      123.74      5.36 o 
  -3   6   7       41.36       39.80      5.18 o 
  -2   6   7      237.78      233.99      5.62 o 
  -1   6   7       71.73       74.08      5.58 o 
   0   6   7       19.95       21.52      5.30 o 
   1   6   7       11.95       11.74      5.37 o 
   2   6   7       11.35       15.08      5.55 o 
   3   6   7       36.73       38.30      5.56 o 
   4   6   7       31.66       26.82      6.40 o 
   5   6   7       16.48       14.63      6.63 o 
   6   6   7        9.04       13.99      6.44 o 
   7   6   7       13.96       22.16      7.33 o 
   8   6   7       45.07       50.27      7.74 o 
 -13   7   7        0.41       -0.53      6.91 o 
 -12   7   7       24.90       31.34      7.03 o 
 -11   7   7        4.42        7.12      6.72 o 
 -10   7   7        1.96        7.99      7.24 o 
  -9   7   7        4.80        3.22      6.37 o 
  -8   7   7       13.12        9.61      6.34 o 
  -7   7   7        0.92        0.23      5.78 o 
  -6   7   7       22.26       26.29      5.76 o 
  -5   7   7        0.59        1.35      5.77 o 
  -4   7   7        2.71        2.11      5.50 o 
  -3   7   7       99.95       92.81      5.66 o 
  -2   7   7       16.48       15.03      5.50 o 
  -1   7   7       19.47       24.17      6.21 o 
   0   7   7        3.91        4.00      5.67 o 
   1   7   7        0.98        5.53      5.80 o 
   2   7   7        4.51        7.84      5.75 o 
   3   7   7        6.00        6.41      5.79 o 
   4   7   7        5.51        7.77      5.98 o 
   5   7   7       17.34       17.34      6.44 o 
   6   7   7        1.33        5.65      6.40 o 
   7   7   7        7.12       10.73      6.64 o 
 -11   8   7        0.06        3.26      6.81 o 
 -10   8   7        4.70        9.36      7.11 o 
  -9   8   7        0.04        5.24      6.43 o 
  -8   8   7        2.11        5.21      6.28 o 
  -7   8   7        0.13        1.20      5.86 o 
  -6   8   7        8.08       12.83      6.33 o 
  -5   8   7        1.59        5.09      6.16 o 
  -4   8   7        4.77        5.34      5.83 o 
  -3   8   7        0.52        4.22      5.73 o 
  -2   8   7       10.12       11.68      6.45 o 
  -1   8   7        0.00        1.51      5.74 o 
   0   8   7        0.41        1.81      6.15 o 
   1   8   7        0.12        2.37      6.19 o 
   2   8   7        0.61        1.69      5.93 o 
   3   8   7        0.22        4.80      6.14 o 
   4   8   7        2.77        8.20      6.40 o 
  -7   9   7        9.91       13.01      6.76 o 
  -6   9   7        8.24       13.65      6.20 o 
  -5   9   7       13.87       19.19      6.33 o 
  -4   9   7       14.38       18.52      6.42 o 
  -3   9   7        0.04        5.21      7.14 o 
  -2   9   7        5.67       10.32      6.61 o 
  -1   9   7        6.59       11.77      6.65 o 
   0   9   7        0.18        4.58      6.76 o 
 -18   0   8        7.09       13.21     11.25 o 
 -17   0   8      156.33      142.53     11.42 o 
 -16   0   8        3.81        7.51      9.35 o 
 -15   0   8      115.80      118.68      9.99 o 
 -14   0   8       70.99       74.61      9.51 o 
 -13   0   8      252.15      252.58      9.45 o 
 -12   0   8       31.71       36.34      8.52 o 
 -11   0   8      508.16      489.04      9.57 o 
 -10   0   8        0.84       11.12      8.41 o 
  -9   0   8      694.42      636.66      9.40 o 
  -8   0   8      471.72      476.02      8.94 o 
  -7   0   8        1.71        2.44      7.03 o 
  -6   0   8      630.59      589.13      9.08 o 
  -5   0   8      184.89      169.66      7.79 o 
  -4   0   8      664.41      656.57      8.94 o 
  -3   0   8      294.32      260.41      8.28 o 
  -2   0   8      209.04      219.89      8.18 o 
  -1   0   8      984.00      941.78     11.36 o 
   0   0   8     1303.85     1252.55     12.77 o 
   1   0   8     1128.91     1043.92     15.04 o 
   2   0   8      130.96      141.84      9.74 o 
   3   0   8      853.53      822.85     11.76 o 
   4   0   8       89.39       96.10     10.04 o 
   5   0   8      199.67      174.16     10.33 o 
   6   0   8       92.27      119.96     10.45 o 
   7   0   8      103.69      108.46     10.75 o 
   8   0   8      112.52      132.04     10.33 o 
   9   0   8       12.25       11.85     10.20 o 
  10   0   8      150.95      143.40     10.72 o 
  11   0   8        2.75        2.16      9.88 o 
 -18   1   8       78.38       73.81      7.85 o 
 -17   1   8       10.22       14.28      6.93 o 
 -16   1   8      130.74      130.11      6.87 o 
 -15   1   8        1.83        3.00      6.54 o 
 -14   1   8      158.81      153.72      6.64 o 
 -13   1   8      175.66      175.67      6.80 o 
 -12   1   8      282.52      268.81      6.66 o 
 -11   1   8        6.92       12.50      6.34 o 
 -10   1   8      328.18      304.22      6.58 o 
  -9   1   8      254.80      270.71      5.99 o 
  -8   1   8       30.48       34.16      5.68 o 
  -7   1   8      679.97      674.80      6.61 o 
  -6   1   8      273.83      246.48      5.96 o 
  -5   1   8      631.23      604.08      6.38 o 
  -4   1   8      224.73      205.15      5.58 o 
  -3   1   8      197.28      218.45      5.78 o 
  -2   1   8      675.46      628.65      6.82 o 
  -1   1   8      329.32      336.50      6.56 o 
   0   1   8      604.78      577.34      7.58 o 
   1   1   8      584.49      578.15      7.07 o 
   2   1   8      533.82      523.82      6.99 o 
   3   1   8       42.50       41.78      5.52 o 
   4   1   8      203.85      191.78      6.68 o 
   5   1   8       32.54       49.95      6.19 o 
   6   1   8       72.56       71.46      6.47 o 
   7   1   8       94.34      120.32      6.39 o 
   8   1   8       32.85       27.94      6.75 o 
   9   1   8       64.96       68.01      6.96 o 
  10   1   8        5.07        1.71      7.65 o 
  11   1   8      194.38      199.70      7.71 o 
 -17   2   8       88.49       95.02      7.36 o 
 -16   2   8        2.66        1.75      7.22 o 
 -15   2   8       62.67       62.07      6.96 o 
 -14   2   8      110.69      117.65      6.24 o 
 -13   2   8      187.15      177.19      6.31 o 
 -12   2   8       82.92       86.25      6.23 o 
 -11   2   8      142.95      134.27      6.15 o 
 -10   2   8        6.19       10.64      5.76 o 
  -9   2   8       36.83       32.26      5.97 o 
  -8   2   8      271.76      265.30      6.21 o 
  -7   2   8       72.72       69.74      5.50 o 
  -6   2   8      237.60      212.99      5.62 o 
  -5   2   8      151.70      130.51      5.47 o 
  -4   2   8      173.86      174.02      5.55 o 
  -3   2   8      380.30      344.52      6.00 o 
  -2   2   8       27.78       33.13      5.67 o 
  -1   2   8      587.45      549.11      6.69 o 
   0   2   8      416.69      420.27      6.56 o 
   1   2   8      191.82      175.75      5.84 o 
   2   2   8        8.48        9.56      5.64 o 
   3   2   8      164.55      151.63      6.34 o 
   4   2   8       17.01       21.40      5.84 o 
   5   2   8       42.31       37.82      6.29 o 
   6   2   8       10.09       19.64      6.21 o 
   7   2   8       22.01       25.27      5.96 o 
   8   2   8       45.16       50.87      6.97 o 
   9   2   8        3.00        4.69      6.80 o 
  10   2   8       60.09       66.60      7.31 o 
 -17   3   8        0.66        9.19      7.62 o 
 -16   3   8       11.74       19.85      6.61 o 
 -15   3   8       10.22       12.70      6.88 o 
 -14   3   8       17.77       16.36      6.66 o 
 -13   3   8      106.06      108.34      6.50 o 
 -12   3   8       78.37       78.63      6.51 o 
 -11   3   8       10.44       12.38      6.21 o 
 -10   3   8       71.57       65.70      6.00 o 
  -9   3   8        0.88        1.41      5.76 o 
  -8   3   8        4.03        5.10      5.70 o 
  -7   3   8       42.32       37.47      5.82 o 
  -6   3   8       22.85       19.72      5.81 o 
  -5   3   8       67.19       56.63      5.29 o 
  -4   3   8       50.16       40.64      5.30 o 
  -3   3   8       16.66       14.32      5.54 o 
  -2   3   8      325.82      302.01      6.42 o 
  -1   3   8      135.23      127.33      5.78 o 
   0   3   8      216.01      201.83      6.15 o 
   1   3   8      215.06      213.73      6.22 o 
   2   3   8      142.82      138.29      6.07 o 
   3   3   8       12.16       16.51      6.07 o 
   4   3   8       74.74       75.01      6.22 o 
   5   3   8        0.81        6.20      5.97 o 
   6   3   8       11.49       11.73      6.22 o 
   7   3   8       27.02       28.09      6.51 o 
   8   3   8        1.15        2.57      6.35 o 
   9   3   8       20.78       20.13      7.36 o 
  10   3   8        0.00        2.36      7.71 o 
 -16   4   8        0.14        3.87      7.48 o 
 -15   4   8        0.01        3.23      6.99 o 
 -14   4   8       30.98       34.94      6.79 o 
 -13   4   8        0.02        1.99      6.16 o 
 -12   4   8        2.67        6.09      5.91 o 
 -11   4   8        9.64        7.88      6.24 o 
 -10   4   8        9.35        5.77      5.96 o 
  -9   4   8        5.30        3.56      6.12 o 
  -8   4   8       14.61       19.53      5.91 o 
  -7   4   8       68.96       64.39      5.81 o 
  -6   4   8       17.70       14.85      5.53 o 
  -5   4   8       95.86       99.28      5.42 o 
  -4   4   8        1.26        1.92      5.65 o 
  -3   4   8       45.33       45.34      5.49 o 
  -2   4   8        8.79        9.07      5.31 o 
  -1   4   8       61.32       57.63      5.88 o 
   0   4   8      122.59      115.09      6.20 o 
   1   4   8       24.87       21.99      5.80 o 
   2   4   8        2.35        6.15      5.59 o 
   3   4   8        8.14        7.79      5.83 o 
   4   4   8       16.74       19.24      5.76 o 
   5   4   8        3.17        4.49      6.14 o 
   6   4   8        4.21        9.34      6.63 o 
   7   4   8        3.95        7.38      6.28 o 
   8   4   8        2.15        4.86      6.37 o 
   9   4   8        1.13       -0.21      7.02 o 
 -15   5   8       26.41       28.34      7.07 o 
 -14   5   8       11.21       14.95      6.41 o 
 -13   5   8       24.28       29.41      7.47 o 
 -12   5   8       19.58       21.62      6.29 o 
 -11   5   8       17.66       13.73      6.26 o 
 -10   5   8        0.55        2.23      5.83 o 
  -9   5   8       13.78       13.64      6.10 o 
  -8   5   8       26.43       27.60      5.77 o 
  -7   5   8       20.33       26.77      6.02 o 
  -6   5   8      178.30      168.24      6.37 o 
  -5   5   8       40.46       46.26      5.61 o 
  -4   5   8       59.85       63.38      5.61 o 
  -3   5   8      153.65      152.19      5.62 o 
  -2   5   8        2.76       -0.72      5.45 o 
  -1   5   8       15.60       19.45      6.41 o 
   0   5   8        0.01        0.46      5.95 o 
   1   5   8       15.96       13.68      5.86 o 
   2   5   8        6.89        9.93      6.33 o 
   3   5   8        8.16        6.24      6.35 o 
   4   5   8       39.69       39.14      6.51 o 
   5   5   8        0.11       -4.07      6.77 o 
   6   5   8       53.93       60.53      6.60 o 
   7   5   8        8.01        5.90      6.94 o 
   8   5   8       13.41       13.93      7.21 o 
 -14   6   8       44.10       46.46      7.22 o 
 -13   6   8       52.18       50.05      7.60 o 
 -12   6   8        0.78        3.20      6.74 o 
 -11   6   8       49.83       54.77      6.71 o 
 -10   6   8       53.75       55.18      6.63 o 
  -9   6   8       17.17       15.26      6.49 o 
  -8   6   8       82.78       92.15      6.74 o 
  -7   6   8       22.95       22.54      6.68 o 
  -6   6   8      115.40      120.64      5.94 o 
  -5   6   8       21.48       18.87      5.84 o 
  -4   6   8      142.85      136.39      6.05 o 
  -3   6   8        0.40        0.12      5.85 o 
  -2   6   8       98.62      102.28      5.98 o 
  -1   6   8       12.39       17.18      6.36 o 
   0   6   8        0.67        0.98      6.11 o 
   1   6   8       27.22       32.78      6.14 o 
   2   6   8        0.00        3.25      6.55 o 
   3   6   8       32.80       35.40      7.06 o 
   4   6   8        0.75        1.04      6.72 o 
   5   6   8       47.39       49.86      7.40 o 
   6   6   8       12.51       13.58      7.18 o 
   7   6   8       32.91       31.41      7.56 o 
 -12   7   8       32.04       35.24      7.47 o 
 -11   7   8       21.17       19.37      6.76 o 
 -10   7   8       43.53       48.69      7.29 o 
  -9   7   8       39.87       41.16      6.46 o 
  -8   7   8       25.61       30.92      6.41 o 
  -7   7   8       59.45       65.29      5.83 o 
  -6   7   8        7.46       10.24      6.25 o 
  -5   7   8       59.84       65.47      6.00 o 
  -4   7   8        2.36        2.59      6.02 o 
  -3   7   8       70.27       77.10      6.11 o 
  -2   7   8        3.07        0.52      6.60 o 
  -1   7   8        8.33        8.06      5.65 o 
   0   7   8       33.55       33.11      6.03 o 
   1   7   8        0.24        0.86      6.07 o 
   2   7   8       51.07       53.07      6.16 o 
   3   7   8        0.00        4.97      6.58 o 
   4   7   8       29.95       34.40      6.82 o 
   5   7   8        7.74        9.80      6.72 o 
  -9   8   8       16.80       19.85      7.19 o 
  -8   8   8       47.19       50.34      6.86 o 
  -7   8   8        7.60       12.31      6.72 o 
  -6   8   8       51.33       53.75      6.81 o 
  -5   8   8        4.80        6.18      6.23 o 
  -4   8   8       61.34       69.84      6.66 o 
  -3   8   8        0.85        1.90      6.60 o 
  -2   8   8       36.70       43.37      7.16 o 
  -1   8   8        4.46        9.26      6.64 o 
   0   8   8        5.00        8.56      6.38 o 
   1   8   8       28.39       26.56      6.62 o 
   2   8   8        1.34        7.81      6.74 o 
 -17   1   9        0.90        4.67      8.09 o 
 -16   1   9        8.12        8.08      7.72 o 
 -15   1   9        0.00        3.57      7.23 o 
 -14   1   9       48.07       42.68      7.02 o 
 -13   1   9       14.06       18.05      6.78 o 
 -12   1   9       27.37       28.94      6.52 o 
 -11   1   9       24.18       31.06      6.54 o 
 -10   1   9        4.20        6.69      5.99 o 
  -9   1   9       38.55       41.97      5.82 o 
  -8   1   9        4.81        3.87      5.59 o 
  -7   1   9       25.78       27.45      5.71 o 
  -6   1   9        6.58        8.86      5.47 o 
  -5   1   9       65.47       67.52      5.69 o 
  -4   1   9       30.44       26.56      5.75 o 
  -3   1   9       63.41       62.88      5.96 o 
  -2   1   9      123.66      121.58      6.34 o 
  -1   1   9        9.57       12.10      6.18 o 
   0   1   9       57.04       57.77      6.46 o 
   1   1   9        6.25        8.46      6.10 o 
   2   1   9       66.58       58.77      6.80 o 
   3   1   9        8.38       12.91      7.08 o 
   4   1   9       47.07       45.67      6.96 o 
   5   1   9       14.08       10.73      7.58 o 
   6   1   9       13.22       11.46      7.33 o 
   7   1   9       52.73       49.99      8.15 o 
   8   1   9        0.06       -1.49      8.05 o 
   9   1   9       20.25       23.53      7.60 o 
 -17   2   9       24.95       23.67      7.93 o 
 -16   2   9        1.17        8.49      6.88 o 
 -15   2   9       83.72       78.59      7.39 o 
 -14   2   9        4.52        6.20      6.97 o 
 -13   2   9       93.03       90.94      6.78 o 
 -12   2   9       51.47       56.25      7.09 o 
 -11   2   9       10.95       13.60      6.19 o 
 -10   2   9      141.58      152.16      6.62 o 
  -9   2   9        0.19       -0.41      6.05 o 
  -8   2   9      138.65      152.45      6.43 o 
  -7   2   9       23.93       23.96      5.55 o 
  -6   2   9      114.06      129.09      6.05 o 
  -5   2   9       83.84       83.05      5.85 o 
  -4   2   9      176.64      192.58      5.97 o 
  -3   2   9      292.10      288.07      6.56 o 
  -2   2   9       28.38       34.88      6.17 o 
  -1   2   9      139.70      139.47      7.00 o 
   0   2   9        2.09        0.82      5.72 o 
   1   2   9       82.05       82.74      6.39 o 
   2   2   9       33.92       39.35      6.60 o 
   3   2   9       51.13       49.93      6.54 o 
   4   2   9       12.84       13.22      6.32 o 
   5   2   9       18.71       19.60      6.63 o 
   6   2   9       73.35       73.66      6.91 o 
   7   2   9        2.53        1.26      7.08 o 
   8   2   9       67.34       66.70      7.83 o 
   9   2   9        0.35        2.95      8.10 o 
 -16   3   9       61.59       61.39      7.61 o 
 -15   3   9        4.17       10.22      7.26 o 
 -14   3   9      113.77      121.36      7.18 o 
 -13   3   9       35.32       43.85      7.26 o 
 -12   3   9       29.10       31.71      6.54 o 
 -11   3   9      115.36      120.12      6.72 o 
 -10   3   9       20.67       28.72      6.21 o 
  -9   3   9      200.20      202.88      6.53 o 
  -8   3   9        1.08       -0.36      6.45 o 
  -7   3   9       61.75       61.76      6.03 o 
  -6   3   9       70.58       68.51      6.22 o 
  -5   3   9      142.29      150.49      6.24 o 
  -4   3   9      189.06      177.31      6.29 o 
  -3   3   9       77.53       85.38      6.16 o 
  -2   3   9      192.88      180.13      6.52 o 
  -1   3   9        2.44        2.87      6.58 o 
   0   3   9      155.19      142.62      6.25 o 
   1   3   9       13.27       14.80      6.20 o 
   2   3   9      170.59      176.73      6.38 o 
   3   3   9       27.12       28.78      6.56 o 
   4   3   9       39.32       40.76      6.72 o 
   5   3   9       47.16       46.21      6.64 o 
   6   3   9       15.05       16.51      7.16 o 
   7   3   9      115.86      121.16      7.70 o 
   8   3   9        0.60        1.77      7.08 o 
 -15   4   9      102.25      100.11      7.48 o 
 -14   4   9        6.53       12.38      7.19 o 
 -13   4   9       66.63       63.80      7.63 o 
 -12   4   9       44.39       49.48      6.65 o 
 -11   4   9       17.51       16.37      6.73 o 
 -10   4   9      187.41      196.17      6.92 o 
  -9   4   9       25.23       35.61      6.37 o 
  -8   4   9      130.82      133.28      6.43 o 
  -7   4   9       12.25       10.07      6.17 o 
  -6   4   9       90.72       96.16      6.12 o 
  -5   4   9      103.99      100.50      6.44 o 
  -4   4   9      216.40      224.75      6.07 o 
  -3   4   9      200.21      190.55      6.17 o 
  -2   4   9       44.21       42.77      6.39 o 
  -1   4   9      155.14      133.71      6.84 o 
   0   4   9        0.38        2.30      6.04 o 
   1   4   9      253.39      240.43      6.51 o 
   2   4   9       31.31       34.51      6.18 o 
   3   4   9      130.59      125.83      6.59 o 
   4   4   9       37.09       38.97      6.76 o 
   5   4   9       28.91       24.07      6.52 o 
   6   4   9      142.31      147.44      6.95 o 
   7   4   9        4.81        4.21      6.65 o 
 -14   5   9      125.63      128.65      7.32 o 
 -13   5   9        7.55       12.53      7.72 o 
 -12   5   9       25.55       25.65      7.00 o 
 -11   5   9       62.01       69.37      6.85 o 
 -10   5   9        4.57        6.21      6.42 o 
  -9   5   9      158.99      166.97      6.87 o 
  -8   5   9        0.82        0.12      6.46 o 
  -7   5   9       51.92       54.79      6.51 o 
  -6   5   9       52.81       48.01      6.42 o 
  -5   5   9      150.69      156.21      6.40 o 
  -4   5   9      225.90      213.92      6.40 o 
  -3   5   9       97.66       96.55      6.17 o 
  -2   5   9      204.12      192.54      7.01 o 
  -1   5   9        1.27        5.80      7.29 o 
   0   5   9       98.37       94.02      6.49 o 
   1   5   9       28.62       32.17      6.96 o 
   2   5   9       89.54       95.04      7.02 o 
   3   5   9       26.44       32.73      6.72 o 
   4   5   9       18.65       24.73      6.92 o 
   5   5   9       44.29       46.87      7.03 o 
   6   5   9        3.67        4.67      7.22 o 
 -12   6   9       17.18       21.97      7.49 o 
 -11   6   9        0.38        3.98      7.09 o 
 -10   6   9       40.83       45.28      6.74 o 
  -9   6   9        2.39        2.25      6.84 o 
  -8   6   9        4.52        7.74      7.40 o 
  -7   6   9        2.58        5.97      6.86 o 
  -6   6   9        0.74        1.70      6.23 o 
  -5   6   9       31.35       30.32      6.29 o 
  -4   6   9       39.48       42.42      6.10 o 
  -3   6   9      132.22      120.85      6.51 o 
  -2   6   9        0.77        3.06      6.94 o 
  -1   6   9       37.31       40.44      6.79 o 
   0   6   9       17.68       15.33      6.22 o 
   1   6   9       15.51       12.95      6.68 o 
   2   6   9       24.14       37.26      8.10 o 
   3   6   9        7.44        9.64      7.65 o 
   4   6   9        0.45        1.39      8.28 o 
 -10   7   9        8.35       10.61      7.76 o 
  -9   7   9        1.86       10.16      7.47 o 
  -8   7   9        5.53        5.54      7.24 o 
  -7   7   9       14.82       15.51      7.06 o 
  -6   7   9        0.96        1.36      6.65 o 
  -5   7   9        1.86        4.25      6.66 o 
  -4   7   9       15.72       14.97      6.65 o 
  -3   7   9        6.24        4.11      6.63 o 
  -2   7   9       11.35       11.97      6.95 o 
  -1   7   9        1.26        1.77      6.85 o 
   0   7   9        0.18        4.72      6.81 o 
   1   7   9        9.90       13.56      6.99 o 
   2   7   9        0.81        2.86      7.44 o 
 -16   0  10       18.49       28.99     12.65 o 
 -15   0  10       65.83       82.13     12.29 o 
 -14   0  10       98.09      101.42     12.75 o 
 -13   0  10       26.88       32.67     12.15 o 
 -12   0  10        5.54        3.19     10.13 o 
 -11   0  10       80.79       72.80     10.32 o 
 -10   0  10       34.29       44.24      8.98 o 
  -9   0  10       13.21       13.01      8.23 o 
  -8   0  10       81.99       89.00      8.85 o 
  -7   0  10      320.39      291.94      9.36 o 
  -6   0  10       95.82      101.41      8.67 o 
  -5   0  10      216.69      207.99      9.25 o 
  -4   0  10       39.30       37.35      9.28 o 
  -3   0  10      225.94      227.87      9.32 o 
  -2   0  10        0.25        2.38     10.71 o 
  -1   0  10      138.10      109.79     11.10 o 
   0   0  10        2.33        1.51     10.22 o 
   1   0  10      127.26      130.20     10.81 o 
   2   0  10      184.11      176.25     10.87 o 
   3   0  10        0.89       10.25     10.81 o 
   4   0  10      242.48      237.39     11.76 o 
   5   0  10       16.41       22.49     11.52 o 
   6   0  10      133.14      150.44     12.35 o 
   7   0  10       35.03       41.49     12.59 o 
 -16   1  10       66.59       69.09      8.44 o 
 -15   1  10       64.22       70.78      8.02 o 
 -14   1  10       36.98       50.26      7.90 o 
 -13   1  10       18.40       22.13      7.14 o 
 -12   1  10       35.19       40.24      7.51 o 
 -11   1  10        0.09        5.66      6.92 o 
 -10   1  10       13.03       17.43      6.46 o 
  -9   1  10       21.57       26.21      6.39 o 
  -8   1  10      209.26      195.48      6.72 o 
  -7   1  10       84.11       85.91      6.03 o 
  -6   1  10      251.24      226.71      6.28 o 
  -5   1  10        1.73        4.42      6.06 o 
  -4   1  10      255.74      243.08      6.72 o 
  -3   1  10       54.34       50.53      6.75 o 
  -2   1  10      160.92      159.59      7.53 o 
  -1   1  10       27.81       32.98      7.10 o 
   0   1  10       74.47       76.61      7.01 o 
   1   1  10       46.96       55.63      7.41 o 
   2   1  10        3.83        6.61      7.60 o 
   3   1  10      147.63      142.31      7.92 o 
   4   1  10       26.90       34.24      7.94 o 
   5   1  10      149.45      175.30      8.11 o 
   6   1  10       21.80       29.14      8.06 o 
   7   1  10       26.35       25.97      8.86 o 
 -15   2  10       23.21       25.36      7.70 o 
 -14   2  10       55.20       54.67      7.46 o 
 -13   2  10       12.04       13.82      7.70 o 
 -12   2  10        2.45        4.10      6.79 o 
 -11   2  10       17.28       23.24      6.87 o 
 -10   2  10        4.76        6.99      6.72 o 
  -9   2  10       35.17       33.36      6.88 o 
  -8   2  10        1.94        3.84      6.03 o 
  -7   2  10      138.04      124.39      6.36 o 
  -6   2  10       17.25       21.20      6.20 o 
  -5   2  10       82.96       67.05      6.02 o 
  -4   2  10       68.99       71.80      6.34 o 
  -3   2  10      145.70      137.66      6.88 o 
  -2   2  10        0.11       -1.29      6.93 o 
  -1   2  10       25.55       28.60      6.41 o 
   0   2  10        2.31        2.20      6.81 o 
   1   2  10        1.29        4.69      7.00 o 
   2   2  10       65.23       67.56      7.14 o 
   3   2  10       18.80       24.09      7.28 o 
   4   2  10       59.30       76.74      7.68 o 
   5   2  10       16.35       14.85      7.12 o 
   6   2  10       35.22       37.72      7.83 o 
   7   2  10       24.61       26.58      7.69 o 
 -15   3  10       16.35       19.19      7.86 o 
 -14   3  10        3.24        9.16      7.33 o 
 -13   3  10        0.47        3.81      7.84 o 
 -12   3  10        9.53        7.78      6.93 o 
 -11   3  10       22.73       17.62      6.56 o 
 -10   3  10        2.08        3.82      6.59 o 
  -9   3  10       14.87       16.44      6.60 o 
  -8   3  10       47.08       47.35      7.06 o 
  -7   3  10        1.93        3.00      6.40 o 
  -6   3  10       15.24       14.20      6.18 o 
  -5   3  10        8.21       13.73      6.33 o 
  -4   3  10       23.24       18.41      6.28 o 
  -3   3  10       35.28       39.08      6.58 o 
  -2   3  10       16.58       15.12      7.12 o 
  -1   3  10       28.85       27.56      6.69 o 
   0   3  10        0.13        2.63      6.30 o 
   1   3  10        6.05        5.28      6.92 o 
   2   3  10        4.05        9.84      6.93 o 
   3   3  10       26.98       28.21      6.91 o 
   4   3  10       17.62       24.06      7.37 o 
   5   3  10       30.20       37.67      7.28 o 
   6   3  10       13.88       14.24      7.61 o 
 -14   4  10        1.76        6.37      7.61 o 
 -13   4  10        0.35        2.94      7.21 o 
 -12   4  10       55.35       59.84      7.25 o 
 -11   4  10       20.25       20.10      6.73 o 
 -10   4  10       52.14       51.24      6.77 o 
  -9   4  10        0.34       -0.86      6.65 o 
  -8   4  10       15.61       16.00      6.95 o 
  -7   4  10       31.34       27.37      6.53 o 
  -6   4  10        0.54        2.82      6.81 o 
  -5   4  10        6.54        6.23      6.83 o 
  -4   4  10       50.87       51.52      6.76 o 
  -3   4  10        0.54        1.05      6.75 o 
  -2   4  10        1.38        3.89      7.40 o 
  -1   4  10        3.45        1.88      6.89 o 
   0   4  10       16.80       16.35      6.69 o 
   1   4  10        7.28       10.78      6.64 o 
   2   4  10        2.54        8.96      7.04 o 
   3   4  10       34.64       44.48      6.95 o 
   4   4  10        5.38        8.73      7.44 o 
   5   4  10       31.65       25.33      7.87 o 
 -12   5  10        0.56       -2.67      7.47 o 
 -11   5  10      107.44      113.78      7.38 o 
 -10   5  10        8.19       11.10      7.20 o 
  -9   5  10      100.80      115.34      7.23 o 
  -8   5  10        0.32        7.49      7.35 o 
  -7   5  10       42.37       46.72      7.56 o 
  -6   5  10        0.08        1.44      6.51 o 
  -5   5  10       65.85       67.41      6.38 o 
  -4   5  10       19.68       21.30      6.96 o 
  -3   5  10       34.31       36.39      7.96 o 
  -2   5  10       53.80       64.66      8.70 o 
  -1   5  10       20.17       16.84      6.92 o 
   0   5  10       42.90       47.74      6.93 o 
   1   5  10       10.91       13.70      6.82 o 
   2   5  10       39.29       34.65      7.03 o 
   3   5  10        4.75        7.78      7.15 o 
   4   5  10       44.87       41.63      7.80 o 
 -10   6  10      125.25      127.54      8.03 o 
  -9   6  10        2.10        3.05      8.17 o 
  -8   6  10       95.02      107.53      7.50 o 
  -7   6  10        6.77        6.93      7.35 o 
  -6   6  10       53.16       56.74      7.16 o 
  -5   6  10       30.69       36.09      6.89 o 
  -4   6  10       52.21       56.80      7.21 o 
  -3   6  10       76.55       79.84      7.20 o 
  -2   6  10        2.48        2.55      8.03 o 
  -1   6  10       87.60       94.70      7.36 o 
   0   6  10       31.34       27.66      7.30 o 
   1   6  10       51.63       54.87      7.64 o 
  -6   7  10       13.78       20.65      7.48 o 
  -5   7  10       20.09       19.36      7.32 o 
  -4   7  10       19.05       24.45      7.50 o 
  -3   7  10        0.99        3.99      8.23 o 
 -14   1  11        7.19        4.61      8.11 o 
 -13   1  11       29.77       32.50      7.92 o 
 -12   1  11        0.79        3.51      7.49 o 
 -11   1  11       37.48       48.87      7.54 o 
 -10   1  11       14.65       13.56      7.09 o 
  -9   1  11       17.43       22.67      6.71 o 
  -8   1  11       14.84       22.29      6.29 o 
  -7   1  11        9.86       13.66      6.38 o 
  -6   1  11       19.80       20.75      6.55 o 
  -5   1  11        4.94        5.94      6.49 o 
  -4   1  11       57.46       54.92      7.59 o 
  -3   1  11        1.00        2.93      8.25 o 
  -2   1  11       25.23       27.67      7.19 o 
  -1   1  11       17.68       13.70      7.79 o 
   0   1  11        4.45        5.14      8.08 o 
   1   1  11       30.34       34.08      8.28 o 
   2   1  11        0.47       -1.83      8.27 o 
   3   1  11       13.17       19.14      7.97 o 
   4   1  11        0.00        3.77      8.67 o 
   5   1  11       17.59        9.40      8.99 o 
 -14   2  11       32.14       33.08      8.22 o 
 -13   2  11        0.29        1.85      8.57 o 
 -12   2  11       54.11       62.35      7.61 o 
 -11   2  11        9.99        8.59      7.37 o 
 -10   2  11       48.91       54.83      7.34 o 
  -9   2  11       39.84       41.47      7.09 o 
  -8   2  11        8.36       12.98      6.86 o 
  -7   2  11       51.73       54.13      6.91 o 
  -6   2  11       10.25       10.97      6.72 o 
  -5   2  11      126.33      120.37      7.18 o 
  -4   2  11        0.03        5.56      7.10 o 
  -3   2  11       97.97      100.14      7.88 o 
  -2   2  11       16.09       18.15      7.24 o 
  -1   2  11       24.08       30.92      7.22 o 
   0   2  11       62.56       64.87      7.68 o 
   1   2  11        4.34        3.79      7.73 o 
   2   2  11       33.73       43.68      8.40 o 
   3   2  11        0.18        3.94      8.52 o 
   4   2  11       24.46       25.96      8.34 o 
 -13   3  11       52.35       65.30      8.09 o 
 -12   3  11        9.78       15.13      7.57 o 
 -11   3  11      104.52      118.70      7.75 o 
 -10   3  11       29.03       29.59      7.40 o 
  -9   3  11       30.53       37.93      7.56 o 
  -8   3  11       65.23       65.70      7.41 o 
  -7   3  11        3.56        6.27      7.11 o 
  -6   3  11      109.35      117.98      7.24 o 
  -5   3  11        3.05        2.13      7.30 o 
  -4   3  11      119.09      125.41      7.49 o 
  -3   3  11        5.13        8.28      7.12 o 
  -2   3  11       28.02       25.14      7.42 o 
  -1   3  11       46.67       56.24      7.40 o 
   0   3  11       19.21       21.32      7.40 o 
   1   3  11       72.04       84.89      7.26 o 
   2   3  11        0.87        2.30      7.73 o 
   3   3  11       29.09       37.65      8.07 o 
 -12   4  11       82.73       88.00      7.87 o 
 -11   4  11       13.55       12.14      7.71 o 
 -10   4  11      105.38      113.61      7.54 o 
  -9   4  11       44.60       44.72      7.26 o 
  -8   4  11       12.50       20.20      7.53 o 
  -7   4  11       91.03       95.82      7.51 o 
  -6   4  11       11.18       14.04      7.60 o 
  -5   4  11      167.48      189.15      7.76 o 
  -4   4  11        0.58        4.51      7.58 o 
  -3   4  11       70.90       75.71      8.09 o 
  -2   4  11       15.61       18.36      7.11 o 
  -1   4  11       23.93       20.20      7.54 o 
   0   4  11       84.85       87.79      7.37 o 
   1   4  11       11.66       13.01      7.30 o 
   2   4  11       50.03       50.61      7.59 o 
 -10   5  11       14.90       16.25      7.75 o 
  -9   5  11       18.40       21.30      7.86 o 
  -8   5  11       28.07       26.87      8.64 o 
  -7   5  11        4.34        0.92      7.79 o 
  -6   5  11       84.32       74.93      7.36 o 
  -5   5  11        7.21        9.68      7.31 o 
  -4   5  11      127.42      130.46      7.98 o 
  -3   5  11        1.46        6.89      9.25 o 
  -2   5  11       26.76       30.48      8.54 o 
  -1   5  11       43.14       43.47      7.44 o 
   0   5  11        6.80       13.92      7.84 o 
 -12   0  12       38.15       51.61     12.64 o 
 -11   0  12       22.84       30.96     11.73 o 
 -10   0  12       33.56       49.24     10.96 o 
  -9   0  12      294.61      312.86     11.40 o 
  -8   0  12       92.38      112.47     10.80 o 
  -7   0  12      311.00      324.72     11.84 o 
  -6   0  12        0.09        4.29     10.51 o 
  -5   0  12      192.40      226.66     10.60 o 
  -4   0  12       28.55       26.14     13.60 o 
  -3   0  12       45.84       53.26     11.88 o 
  -2   0  12        0.09        4.77     12.65 o 
  -1   0  12       28.18       38.63     11.94 o 
   0   0  12       24.20       39.56     13.01 o 
   1   0  12        3.75       -5.03     13.32 o 
   2   0  12       85.91       74.51     12.89 o 
 -12   1  12        0.18        4.53      8.65 o 
 -11   1  12        7.10       11.16      8.33 o 
 -10   1  12      100.84      105.81      8.07 o 
  -9   1  12       32.78       39.54      7.52 o 
  -8   1  12      244.15      238.09      8.01 o 
  -7   1  12       38.38       44.90      7.04 o 
  -6   1  12      183.74      191.92      8.01 o 
  -5   1  12       24.03       28.13      8.17 o 
  -4   1  12       83.48       95.17      8.62 o 
  -3   1  12        1.20       -1.98      8.35 o 
  -2   1  12       25.61       26.80      8.75 o 
  -1   1  12        0.52       -3.70      8.85 o 
   0   1  12        3.73        5.62      8.57 o 
   1   1  12       28.55       31.96      8.86 o 
 -11   2  12        8.76        9.88      8.14 o 
 -10   2  12        0.09        6.20      8.41 o 
  -9   2  12      121.08      127.47      8.01 o 
  -8   2  12       42.25       45.07      7.66 o 
  -7   2  12       89.83       90.76      7.60 o 
  -6   2  12        0.52        1.53      7.53 o 
  -5   2  12       64.72       66.22      8.11 o 
  -4   2  12        7.38       11.64      8.44 o 
  -3   2  12       18.10       19.23      7.99 o 
  -2   2  12        7.53       11.57      7.98 o 
  -1   2  12        5.08       12.14      8.36 o 
   0   2  12        0.26        7.63      9.40 o 
   1   2  12        7.19        3.84      9.05 o 
 -10   3  12       23.57       25.56      8.25 o 
  -9   3  12       10.16       16.37      8.40 o 
  -8   3  12       58.09       65.10      8.31 o 
  -7   3  12       33.22       40.74      7.85 o 
  -6   3  12       33.00       38.36      8.48 o 
  -5   3  12        1.30        3.05      7.93 o 
  -4   3  12       14.63       15.98      7.88 o 
  -3   3  12        7.94       11.90      8.03 o 
  -2   3  12        2.66        7.30      7.79 o 
  -1   3  12       11.60       11.75      8.41 o 
   0   3  12        0.15        5.40      8.46 o 
  -8   4  12       20.47       24.16      8.89 o 
  -7   4  12        8.92        8.65      8.00 o 
  -6   4  12        3.68        7.54      8.66 o 
  -5   4  12        2.85        5.08      8.14 o 
  -4   4  12        3.45        7.12      9.06 o 
  -3   4  12        0.02        1.12      8.33 o 
  -7   1  13        2.17        5.29      8.64 o 
  -6   1  13       21.17       22.09      9.16 o 
  -5   1  13        8.01       11.62      9.59 o 
                                                 
